# Supplementary material for: Novel insights from the Plasmodium falciparum sporozoite-specific proteome by probabilistic integration of 26 studies
Source: PLoS Comput Biol. 2021 Apr 30;17(4):e1008067. doi: 10.1371/journal.pcbi.1008067 (PMC8115857; doi:10.1371/journal.pcbi.1008067)
Supplement: S3 Table — Genes in red are “sporozoite specific”, genes in green are “enriched in sporozoites”, blue genes encode proteins that are “present in sporozoites”. (XLSX) [file pcbi.1008067.s003.xlsx]

## Sheet: sporozoite scores
rank	gene_ID	set_label	sum.log2	sum.log2.corrected.for.oprior	score	gene_name	EL2016_sporo	SI2010_troph_max_peptide	FL2002_max_uniq_pept_ery	FL2002_uniq_pept_sporo	FL2004_uniq_pept_Pf_surface	LA2008_uniq_pept_ODS	LA2008_uniq_pept_OOC	LA2008_uniq_pept_SGS	LA2012_uniq_phospho_pept_schiz	LA2015_uniq_pept_mero	LA_2016_MS_max_uniq_pept_gam	LE2004_max_uniq_pept_asexual	LE2004_max_uniq_pept_gamete	LE2004_max_uniq_pept_gametocyt	LE2004_max_uniq_pept_merozoite	LE2004_max_uniq_pept_sporozoite	MI2017_max_uniq_pept_gam	NI2018_max_uniq_pept_asex	SI2010_gct_max_peptide	SW2016_max_uniq_pept_sporo	SW2017_max_uniq_pept_sporo	TA2008_max_uniq_pept_LS	OE2012_max_pept_asex	LI2013_sporo_max_peptide	BA2010_max_percent_intraery	BU2013_max_percent_asex	CA2013_max_percent_asex	CA2013_max_percent_cultured_sporo	CA2013_max_percent_sporo	LA2016_max_percent_gam	LE2004_percent_ery_stage	LE2004_percent_sporozoite	LL2006_eryth_max_percent	LO2011_max_percent_BS	PE2015_max_percent_schiz	RO2017_max_liverschizont	RO2017_max_BS	Si2008_max_percent_SGS	WE2010_max_percentile_sporo	SI2008_max_percent_incubated_sporozoites	ZA2018_max_percent_oocyst	ZA2018_max_percent_ring	ZA2018_max_percent_sporo
1	PF3D7_0408600	positive	43.1296	42.3649	43.1296	SIAP1	64			15		42	3	38				0	0	0	0	28				73	74	45		70	46.7				99.6		0	93.1	40.3			16.9	47.3	63.8	93.2	77.4	77		98.8
2	PF3D7_1335900	positive	39.8631	39.0984	39.8631	TRAP	85			24		6	1	35				0	0	0	0	114				106	106			102				96.8	100	83.5	79.8	99.9		75.8		6	2.6	89.9	97.4	95.6			99.9
3	PF3D7_1342500	positive	37.407	36.6423	37.407	SPECT1				5				16				0	0	0	0	12				3	21			21	63.8	45.9		62.8	98.9		0	98.2	67.8	62.5	49.8			85.2	56.5	85.2	51.8		99.8
4	PF3D7_0104000	positive	34.9584	34.1937	34.9584	TRSP	8			1		1		3				0	0	0	0	1				141	3			5		76.6		52	99.2		0	98.1		45		9.1	2.1	46.9	79.4	75			99.7
5	PF3D7_0104100	rest	34.1847	33.42	34.1847	null	28			1		7		22				3	0	0	0	1				24	35			35	59.7	66.4			97.4	58.4	34.6	92.8	58.3	85.2	51.6	12.7	33.2	18.8	41.4	18.2	42.8		96.6
6	PF3D7_1407700	rest	33.4933	32.7286	33.4933	null			1	8				20				0	0	1	0	11				90	35			34	55	52.4		63.1	99.2		29.2	99.2				0	0.4	85.9	55.5	83.2			99.3
7	PF3D7_1024100	rest	33.3137	32.549	33.3137	null	28			1								0	0	0	0	1					45			43	53.4	87.7		58.2	94.1	71.4	30.3	86.2	46.2		50.9	9.3	43.4	57.5	97.9	45.9	40.4		96.4
8	PF3D7_0417100	positive	31.8726	31.1079	31.8726	PUF2	10						2														13			12				57.4	98.3	50	11.4	78.4	66.5	52.6		18.7	53.6	44.3	45.9	73.5			98.4
9	PF3D7_0207300	positive	31.6233	30.8586	31.6233	SERA8	31			1		16		23				0	0	0	0	1				12	51			55				58.2	98		0	94				1.7	55.8		99.2				98.2
10	PF3D7_0814600	rest	31.3142	30.5495	31.3142	null	43			2		6	1	21				0	0	0	0	17				37	45			43	49	43			81.2	69.3	51.2	76.8		74		2.9	37		53.5		44.9		82.2
11	PF3D7_0408700	positive	30.6714	29.9067	30.6714	PLP1	39			9				26				0	0	0	0	14				32	62			61		52.8		48.1	99.4	65.7	63.3	99.6	47.2			20.3	67.8	76.7	92.7	77.5			99.7
12	PF3D7_0511400	positive	30.5596	29.7949	30.5596	null	27			1								0	0	0	0	2				10	20			20		52.9		79.5	98.4		0	68.1				1.5	1.3		94.1		40.3		99.5
13	PF3D7_0812300	positive	29.3022	28.5375	29.3022	SSP3	20							2												45	19	1		23					92.2		0	85.7	54.6			15.6	28.9		96.7				96.1
14	PF3D7_1407600	rest	28.9683	28.2036	28.9683	null	11			1								0	0	0	0	1				45	50			47	52.7	83.2		55.9	94.2		7.7	90.8	60.1			20.8	36.5		88.9				82.5
15	PF3D7_0304600	positive	28.1171	27.3524	28.1171	CSP	60			2		5	2	9				0	0	0	0	3				1677	58			76	64.6	70.2		99.8	100	48.3	88.6	99.9	92	83.4	53.7	16.7	21		98.5		99.8	45.3	100
16	PF3D7_0822700	positive	26.8713	26.1066	26.8713	null	2			1		1						0	0	0	0	1					5			4		52.3			76.5		29.4	80.6		49.6	50.6	21.9	6.3		85.7				67.8
17	PF3D7_1147000	positive	26.3989	25.6342	26.3989	SLARP	35					2	1														29			25		52.7		90.5	98.1		2.7	98.7	45.5			97.1	8.2		73.1				96.2
18	PF3D7_1213400	rest	26.2755	25.5109	26.2755	null	33			2		3		10				0	0	0	0	5				19	44			54					97.7	90.9	26.9	64.7		92.2		16.7	65.8		99.1				98.8
19	PF3D7_0304000	positive	26.0175	25.2528	26.0175	IMC1a	70		1	2		9		25				2	1	0	0	2				137	70			77		54.5		54.1								13.7	3.8		53.2		49.2
20	PF3D7_0919500	rest	24.4296	23.6649	24.4296	null	14		1					2				1	0	0	0	0				117	12			22					95		17.3	87.5		44.4		8.9	13.4		87.5				97.7
21	PF3D7_1447500	rest	24.3442	23.5795	24.3442	IMC20	3			1		2		4				0	0	0	0	1				2	11			11	41.8				76.7		42.9	90.7		54.7	52.7	8.1	44.4				78.6	43	87.2
22	PF3D7_0404500	rest	24.1512	23.3865	24.1512	P52	23							5													17			16		53.8		43.6	96.8		0	96.5	55.3	59.4					82.2			49.8	94.7
23	PF3D7_1023800	rest	23.8736	23.1089	23.8736	null	12																				20			19	59.6	71		46.4	99		0	94.8	66.2					62.2		64.2			99.5
24	PF3D7_1207400	rest	23.6092	22.8445	23.6092	null	38			1				7				0	0	0	0	1				12	31			45		75.6		95.3	99.5	83.4	63	96.1	44.1	84.2		8	35.8		99.7				99.5
25	PF3D7_1476100	rest	23.1391	22.3744	23.1391	ETRAMP14.2																										40.7		99.8	99.5		0	97.3		41.1		35.1	0.4	41.4	93.1	92.1		41.4	99.2
26	PF3D7_0518900	rest	23.0335	22.2688	23.0335	null	10																			18	12			15					78.2		0	88.8		54.2		2.6	12.6		81.7		40.8		95.7
27	PF3D7_1201300	positive	22.8263	22.0616	22.8263	LSAP1																					1			1	52.3	51		87.9	97.3	42.6	22.1	99.4	92.2			91.9	1.7	55.6	43.4	96.3			98.7
28	PF3D7_1216600	positive	22.5157	21.751	22.5157	CelTOS				14				6				0	0	0	0	56					21			19	46	83.2		66.8	99.9	42.2	70.1	99.7	83.3	60.2	48.8	1.2	44.4		96.2		90.1		100
29	PF3D7_0407600	rest	21.9762	21.2115	21.9762	null	23																				21			21		42.2			98.8	43.5	17.5	73.1	54.9					62.2		62.2			97.5
30	PF3D7_0717800	rest	21.835	21.0703	21.835	null	20																				32			30	44.1	84.3		84.4	82.8	85.4	78.5	83.6	71.7	48.8		1.9	0.4	96.4	64.9	66.8	43		86
31	PF3D7_0616500	rest	21.7702	21.0055	21.7702	TLP	6							2													17			18				75.5	99.8	85.2				72.1		25.4	12.1	47.8	97.1	58.1			99.6
32	PF3D7_0418900	rest	21.2631	20.4984	21.2631	null	6																				2			2	48.9	81.2			93.9	72.5	51.5	96.6	54.5	82.1	59	0	20	44.9	46.1	44.6	43		98
33	PF3D7_1139600	rest	20.666	19.9013	20.666	null	3																				4			3					97.4	76.3	53	88.6		40.7				43.8		44.6			95.5
34	PF3D7_1422900	rest	20.5399	19.7752	20.5399	null	7																				14			13	42.5	67.2		42.1	94.9	63	0	66.3		44.4				55.3	79.2	56.3			95
35	PF3D7_1147800	rest	20.235	19.4703	20.235	MAEBL	78		1	1		33		1				0	0	0	1	1					41			43	67.9	98.4		60.1	98.5	98.3	2.8	91.7	73.5		50.6	6.3	24		76.8			57.2	98.7
36	PF3D7_1023000	rest	20.2107	19.446	20.2107	null	6					3														15	8			10	87.5	94.4	72.5		95.4	48.9	19.4	70.7	90.8	56.9	57.1	35.2	50.7	49.8	73.7	51.1	42.6	43.4	94.3
37	PF3D7_1142300	rest	20.0304	19.2657	20.0304	null	5			1								0	0	0	0	1					12			10	75.1	76.9	70.6	84.2	95.3	67.4	31.4	92.2	88.1	74.7	42.9	23.5	8.2	44.9	63.9	40.3	63.8	41.1	95.1
38	PF3D7_0828200	rest	19.1423	18.3776	19.1423	null				1								0	0	0	1	1									78.8	73.4			72.3	64.6	41.4	92.5	69.1	53.9	41.2	39.1	24	80.4	71.2	75.2	49.7		86.4
39	PF3D7_1302200	positive	19.108	18.3433	19.108	ETRAMP13	19																								75.4	61.8		40.5	95.1		0	76.6	57.6			4.3	20.6	16.8	97.6	47.8			92.4
40	PF3D7_0830300	positive	18.6675	17.9028	18.6675	SIAP2																										46.1		97	96.4		0	84.2	41.4			22.2	9.7	28.4		81.6			91.1
41	PF3D7_0807700	rest	18.3222	17.5575	18.3222	DegP						11															24			23	62	87		58.9	81.2	53	34.6	85.3	53.5	77.7	57	8.2	29.7		84.5		48.1	61.1	86.7
42	PF3D7_0404600	rest	18.3179	17.5533	18.3179	null				2	1							0	0	0	0	2									51.2	88.3		56.4	90.5	62.8	4.1	92.3	81.1	50.8		99.4	3.8	68.8	72.5	75.9		42.7	80.9
43	PF3D7_1236600	rest	18.2396	17.4749	18.2396	null	13			1		3		11			15	0	0	0	0	1			8	12	12			12					97	97.2	57.9	98.8		87.9		3	87.3	41.8		65	41.3	41.4	99.8
44	PF3D7_1456200	rest	17.8318	17.0671	17.8318	null				1								0	0	0	0	1										48.5							60			55.6	16.5	85.6		88.2
45	PF3D7_1470100	rest	17.553	16.7884	17.553	null	4			2							19	0	0	0	0	3					7			8	49.8	42.3				51			71.1			34.1	35.2		57.1
46	PF3D7_1475400	positive	17.4705	16.7058	17.4705	CRMP4			12	3		16			1			1	0	0	0	2					5			7					86.8		0	75				34.8	47.4						83.8
47	PF3D7_0107600	positive	17.4638	16.6992	17.4638	null				2								0	0	0	0	2										88		69.6	96.4	61.1	12.4	95.6	93.8		42.7			35.2		55			91.3
48	PF3D7_1442600	positive	17.1486	16.3839	17.1486	TREP			1	1		20						1	0	0	1	2				10	31			31	44.9	83.7		83.1	92	96.2						30.4	55.5				42.9		91.3
49	PF3D7_1020800	rest	17.1127	16.348	17.1127	DLAT	10											0	0	0	0	1				2	15	2		17	48.6	73.3		84.3	94	71.1	65.6	95.8	46.5	72.5	58	74.9	19		93		95.2	58.1	85.1
50	PF3D7_1221400	positive	17.106	16.3413	17.106	IMC1h	25			2		5		7				0	1	0	0	3				20	50			58				89.9		98.7	97.6	78.3	68.5	97		6.2	88.7		84.8		60.8	48.1
51	PF3D7_1137800	positive	16.9457	16.181	16.9457	null	18																			125	27			27	70.4	45.9			98.6	55.3				83.5					99.4		47.8		99.9
52	PF3D7_0502300	rest	16.9446	16.1799	16.9446	null				1								0	0	0	0	1					7			8		97.2		62.8	98.7	98.5	95.4	96.7		96.9		1.7	70.3	42.1	97	67			97.1
53	PF3D7_1415100	rest	16.8569	16.0923	16.8569	null				1								0	0	0	0	1									70.5	67	51.6		89.8	50.8	14.5	79.2	73.1	57.7	51	16.7	8.4				48.1		93.4
54	PF3D7_1026400	rest	16.6573	15.8927	16.6573	CDC20																									48.5			47.1	96	93.7	0	72.4	44.7	40.3		9.7	23.7		95		47.9		97.7
55	PF3D7_0919300	rest	16.4821	15.7174	16.4821	TrxL1	20			17		8	2	13				0	0	0	0	59				94	35			35	82.3	74.4			94.4	77.7	64.6	98		90.1	64.1			5.3	69.6	19.8	54.2	69.3	98.5
56	PF3D7_0215200	rest	16.4746	15.7099	16.4746	null																					15			19	43.8	78.8		65.8	89.2	51.5	0	58.4		58.2		5.4	18.8		49.8		64.5	50.8	96.1
57	PF3D7_0908200	rest	16.3355	15.5708	16.3355	null				1			1					0	0	0	0	1									62.2	79.6	57.6		80.7	46.3	14.8	52.2	67.3	71.8	65	95.4	17.2	29.9	80.8	40.4	50.9		84.2
58	PF3D7_0916300	rest	16.2202	15.4555	16.2202	null																									45.4	96.5		50.1	88.8	57.4	46.3	92.4		72.7	45.1	9.3	17	42.1		45.6	41.2		95.9
59	PF3D7_0403500	rest	16.1629	15.3982	16.1629	null	8			1								0	0	0	0	1					3			1	52.3	53.6	41.4		86.5		18.9	74.9	70.3	63	52.9	34.2	53.1		64.5				80.9
60	PF3D7_0814700	rest	15.9396	15.1749	15.9396	null	17			1								0	0	0	0	1					7			7	49.2	98.4		68.8	91.3		37.4	77.2	84.1			3	54.7		99.3				83.6
61	PF3D7_1227300	rest	15.8227	15.058	15.8227	null				2						1		0	1	0	0	2					5			5		58.1			69.3		15.9	84.9		56.4	82.6	12	49.6		59.8		44.7		72.4
62	PF3D7_0301000	rest	15.7756	15.011	15.7756	ACS2	32																											60.4			0	60.7						87.1		91.6
63	PF3D7_0916600	rest	15.6367	14.872	15.6367	null	2																				5			5	66.5	52.3				41			62.1			10.3	3.4		80.8		51.6	60.7
64	PF3D7_1029700	rest	15.5117	14.747	15.5117	null	3																				11			11		45.4			85				44.5			19.5	73.4		95.7				88.1
65	PF3D7_0816500	positive	15.4429	14.6782	15.4429	HSP20	11			9		5		12				0	0	0	0	48				90	33			30						89.8	88.1	59.4	42.9	89.9		0.7	76		99.1		70.4
66	PF3D7_0616000	rest	15.2888	14.5241	15.2888	PDXK	5			1								0	0	0	0	1					5			5	59.4	68.6		65.9	81.3	59	23.7	66.1	64.1	84.5		66.9	47.2		50.4		66.7	65.5	90.5
67	PF3D7_1350600	rest	15.0518	14.2871	15.0518	null	15					11		9													21					68.3		77.6						41.5		40	7.4				58.4
68	PF3D7_1322400	rest	14.8635	14.0988	14.8635	null	3																				6			5	63.3	98.8		79.6	98	95.3	18.2	94.6		69.5	62.3	23.4	27.5	29	99.1	53.5	52.4	50.2	98.6
69	PF3D7_1354700	rest	14.7881	14.0235	14.7881	null	3																									98.3		77.9	99.4							6.9	1.9	73.5	78.9	84.7			99.2
70	PF3D7_1008600	rest	14.5662	13.8015	14.5662	null																												51.4	97.2	73.3	34.2	65.5	42.8	79.4		2.4	4.5	37.7	95.1	40.6			93.5
71	PF3D7_1006000	rest	14.4165	13.6518	14.4165	null	18							4												25	25				45.7	81.1		82.2	85.2	99.5	97.4	79.1	53.5	98.1		1.3	25.6		80.9		50	48.2	91.9
72	PF3D7_0404800	rest	14.2261	13.4614	14.2261	null	2		1	1		2						3	0	1	0	1					9			8	75.6	82.6	52.3	74.5	97.1		0	77.7	79.7	78.3	57.8	3.6	0.1		80.5			44	95.5
73	PF3D7_1131600	rest	14.1228	13.3581	14.1228	null				4							4	0	0	0	0	4					2			1						75								89.4		90.3
74	PF3D7_0516300	rest	13.8901	13.1254	13.8901	null				1								0	0	0	0	1					2			2	69.3	69.2				60	90.4	80.2	83.4	59.4	52	13.3	4.7		81.7		44.6	80.3
75	PF3D7_1230100	rest	13.8521	13.0874	13.8521	TLAP1	26			3				4				0	0	0	0	3				10	34			32	42.8	82.4	44.8	49.2	87.8	95.7	44.6	0		98.3					81.2		50.6		91.6
76	PF3D7_0411400	rest	13.8508	13.0862	13.8508	null				1								0	0	0	0	1									60.1	64.2			75.9		36.2	80.9	74.3		41.7	42.4	18.4	26.4	72.9	28.5		43.6	67.4
77	PF3D7_1219700	rest	13.7688	13.0041	13.7688	RKIP	8			2				8				0	0	0	0	2				23	15			14					59.9		7.1	73.9		74.4		4.7	85.9						77.1
78	PF3D7_0524200	rest	13.7207	12.956	13.7207	null						1																			43.2	41.6			61.4		32.7	80.7	78.5	79.5	57.6	83.1	30.3		80.7		96.7		81.6
79	PF3D7_1139700	rest	13.7085	12.9438	13.7085	null				2								0	0	0	0	2					1			1	79.6	43.3			88.7		3.7	54.1	66.6	58.3	84.1	72.6	28.2		52.7		50.4		89.2
80	PF3D7_1451400	rest	13.6674	12.9027	13.6674	Sir2B				1								0	0	0	0	1									51.7	55.7							65.7			58.9	59.2	34.1	47.7	35.7	42	53.7
81	PF3D7_0515500	rest	13.5929	12.8282	13.5929	null												0	1	0	0	0										43.7				78.4	76.9	67.8	40.3	58.7		20.7	54.3	89.2	79.6	93.8
82	PF3D7_1362100	rest	13.4408	12.6761	13.4408	14-3-3II	4																				12			9	43.1	60.7			93.5	89.1	86.8	95.8	55.1	95.8		12.7	22.5				47.4	56.3	98.1
83	PF3D7_1350900	rest	13.4234	12.6587	13.4234	ApiAP2	13																				8			7	76.7	67.2	50.8	89.1	98.5	47.7	6	94.2	89.2	69.8		27.9	48.1		95.3		52	70.6	97.4
84	PF3D7_0615600	rest	13.0639	12.2992	13.0639	null	5			1								0	0	0	0	1					6	2		6	73.7	68.1	40.7	63.4	91.1	54.2	72.9	97.7	67.9	44	78.6	85.4	26.6		81.3		56.7	67.8	92.1
85	PF3D7_0502100	rest	13.0255	12.2609	13.0255	null				1								0	0	0	0	1			1		1				60.2	69.2				52.6			90.4	61.4		39.2	45.1		90.4		43	43.4
86	PF3D7_0521300	rest	12.9538	12.1891	12.9538	null																									76.2	88.3			81.9	76.8			46.7			33.3	9.7		84.3		46.7	60	80.8
87	PF3D7_0405700	rest	12.945	12.1803	12.945	null	12										12						2		10	5	58			55	54.4	49.5		81.9	98.2	66.2	24.1	82.1	57.8	46		92.1	53.9	33.9	87.2	50.3	67		96.3
88	PF3D7_1201700	rest	12.8933	12.1286	12.8933	null																										75.7		66.7	95.5	84.1	7	88.5	67.8	74.1	49	83.1	0.7	33.4	78.1	72.2			98.5
89	PF3D7_1246900	rest	12.8431	12.0784	12.8431	PKB																									48.1	58		61.7	91.1	87.2	34.4	69.1		72.1		19.5	9.1	1.8	42.2	8.8	46		90.2
90	PF3D7_0207200	rest	12.7534	11.9887	12.7534	IscA1											2	0	1	0	0	0			2		4			3	69.4	65.8			79.8	41.6	17.5	71.6	66.1	67.1	59.9	19.3	12.8						89
91	PF3D7_0626900	rest	12.2426	11.4779	12.2426	null				2																					56.4	76.4	57.7	78.5	77.1	56.2			63.2	61.6	48.3	33.9	56.8	84.4	67.5	80.4	58.4
92	PF3D7_1312400	rest	12.2136	11.4489	12.2136	IF2a				1								0	0	0	0	1										45.9					7.3	0				58.6	11.6	42.6	42.9	0.1	42.1
93	PF3D7_1130900	rest	12.1284	11.3637	12.1284	null																									49.7	60.6				54.2	10.9	0	59.3			31.1	16.3	73.2	71.5	81.1	41.3
94	PF3D7_0829500	rest	12.1012	11.3365	12.1012	null				2								0	0	0	0	2							4			98.3		82.9	95.2	89.1	0	56.3			41.1			16.8		54.5			89
95	PF3D7_1429400	rest	11.9651	11.2005	11.9651	null				1								0	0	0	0	1					2			1	74.5	71.3					37.5	0	70.2		46.6	11.2	2.4		85.8		43.1	59.8	50.9
96	PF3D7_1230300	rest	11.948	11.1834	11.948	SPM2	16																			19	15			15		46.2				59.7	42	68.9		85.8	58.4	22.2	77		97.2		49.3
97	PF3D7_0902900	rest	11.9268	11.1621	11.9268	null								1													2			2	66.6			99.9	99.7							74.9	24.7	96.8	51	98.1			99.9
98	PF3D7_1138100	rest	11.809	11.0443	11.809	URM1	6																		1		5	1		5	63.8	67.4							69.6	52.1		51.4	38.4					49.3
99	PF3D7_0512400	rest	11.7988	11.0341	11.7988	null																									40.6	83.5		77.9	91.2	42.6						11.5	29.3	38.4	54.8	54.3		56.8	89.3
100	PF3D7_0513400	rest	11.7019	10.9373	11.7019	null																									54	68.5			49.5	48	24.4	67.4	68.5	75.5		32.3	24		83.1		50.7	52.1	75.2
101	PF3D7_1133500	rest	11.6842	10.9195	11.6842	null																									47.2	45.5		46.8	84.8		27.8	72.5		44.5		27.2	10.5		53.1				74.1
102	PF3D7_1454300	rest	11.6348	10.8702	11.6348	KIN				1								0	0	0	0	1										61.1			69.1	55	40.6	77	46.3		42.6	22.6	15.9				50		77.1
103	PF3D7_0115000	rest	11.5191	10.7544	11.5191	SURF1.3				2								0	0	0	0	2					1							76.2					40.8
104	PF3D7_1228400	rest	11.5189	10.7542	11.5189	null				2								0	0	0	0	1					1		1	1	78	82		68.3	76.2	70.7	25.8	74.9			41.9	32.2	10.1		92		55.1	71.3	77
105	PF3D7_0514100	rest	11.4875	10.7228	11.4875	UvrD												0	0	0	0	1			1		2			1	50.4	74.3	60.6	50	76.7	51	37.5	68.1	74.6	69.7	59.1	12.3	7.4		87.8		69.6		80.2
106	PF3D7_0107100	rest	11.4799	10.7152	11.4799	null																										56.1			74.9	40.5	40	86.9	52.6	49.7	60	74.5	64.1		93.4		40.4		88.4
107	PF3D7_1127200	rest	11.4692	10.7045	11.4692	null																				2	5			5		88.3			93.2					42.6					95.2				96.6
108	PF3D7_1431900	rest	11.4048	10.6401	11.4048	ISC3	16					5														4	15			15		56				40.3	26.7	71.7		56.5	57.9	47.4	85.5		93				49.1
109	PF3D7_1211100	rest	11.3904	10.6257	11.3904	null																									44.8				89.1	73.9	51.4	92.6		78.3		4.7	2.1		46.8		57.3		97.1
110	PF3D7_1354800	rest	11.3816	10.6169	11.3816	MCA1						5																			55				82.1	43.2	33	81.1	57.8	59.9	52.9	30.5	62.8		68.9		85.9	55.4	61.8
111	PF3D7_0620000	rest	11.3487	10.584	11.3487	null						6	1													8	6			6		53.3					11.8	0	45.3			14.6	8.4		64.1		97.2
112	PF3D7_1130000	rest	11.3005	10.5358	11.3005	PAGM	3			1								0	0	0	0	8									75.6	87.2		76.4	60.5	55	54.6	70.6	98.3	45.7	42.3	37	20		57.9		40.9	58.4	65.3
113	PF3D7_1214200	rest	11.2792	10.5145	11.2792	SET5				1								0	0	0	0	1									41.3	43.2					15.6	0	62.4	48.6		37.6	45.2				40.5	48.4
114	PF3D7_0107300	rest	11.1047	10.3401	11.1047	null																					6			3				82.8	97.4	82.7	77.5	95.9		80.3				39.2		66.3			97.4
115	PF3D7_0925100	rest	10.9296	10.1649	10.9296	null																										68.4		96.4	99.4	97.2	96.9	98.3		91.8		27.5	42.9	49.8	75	74.2	57.7		97.8
116	PF3D7_0602300	rest	10.6994	9.93472	10.6994	PALM	5																				4	2		4												93.3	1				40.1
117	PF3D7_0533100	rest	10.6822	9.91747	10.6822	VAR1CSA												0	0	0	0	1									41.2			78.9			0	62.2		59.5				75		6.3
118	PF3D7_1443500	rest	10.6709	9.90625	10.6709	PARN																									68.3	66.4				78.7	63.5	0	78.4	49.9	53.6			80.6		83.7	48.8
119	PF3D7_0728700	rest	10.6558	9.89108	10.6558	null	2		1									2	0	0	0	0					11			11		94.1			96.1	89.8	88.8	97.4		80		4.1	33.6		88.7		47.1		97.6
120	PF3D7_1441600	rest	10.5617	9.79699	10.5617	null	5								1												6			7	42	72.3	61.6		89.5	57.4			62.9	50.3		59.1	35.2					40.8	84.3
121	PF3D7_0315900	rest	10.4452	9.68049	10.4452	null						2															3			1	81.9	80.3			81.6				71.7	46.4		9	10.1						66.9
122	PF3D7_0210500	rest	10.3268	9.56209	10.3268	null												0	0	0	0	1									51.1	55.6							64.2			20.4	4.1		51.6
123	PF3D7_0107200	rest	10.3097	9.54503	10.3097	null				2								0	0	0	0	8									43.7				71.5		20.8	0		73.7		53.9	32.2		93.2		41.7
124	PF3D7_1408300	rest	10.2052	9.44049	10.2052	null																										42			84.1	53.1	3	0						48.3		70.7			60.8
125	PF3D7_1224200	rest	10.1511	9.38637	10.1511	null	24					15		6				0	0	0	0	1					12			1	72.7	60.6	60.1		85.6	87.4	66.8	0	84.9	85.3	53.1	11.8	50.4		43.3		58.2		89.7
126	PF3D7_0311200	rest	10.1252	9.36051	10.1252	null																						1			51.8	45.5			59	51.7	12.2	69.3	58.7		53.2	43.1	14.9		92.9			45.4	70.2
127	PF3D7_1329800	rest	9.95212	9.18744	9.95212	null																										42.4			82.2		12	51.6				28.9	19.8		88.5				66.7
128	PF3D7_1105900	rest	9.91025	9.14556	9.91025	null																				2	3			2	41.3								47.1	54.1		1.9	52.2		76.7
129	PF3D7_1113000	rest	9.83766	9.07297	9.83766	null	54		1	1		32	1		1			0	2	0	1	1				4	171					56.4							67.5	59.5	40	8.1	28.9
130	PF3D7_1356400	rest	9.79136	9.02667	9.79136	null																										45.6			62.2	43.1			55.4	40.8		39.3	27.3				51.2		66.2
131	PF3D7_1211000	rest	9.70137	8.93669	9.70137	null			1	2				8				0	0	1	0	2				19	82			85		82.5		84.1	98.3	96.4	90.6	95.6	48.1	53.8	66.9	8.4	74.4		60.5		58.2		97.4
132	PF3D7_1254100	rest	9.63069	8.866	9.63069	null				2								0	0	0	0	2															10.7	80.4
133	PF3D7_0724300	rest	9.63056	8.86587	9.63056	COQ3																									42.8	72.9		47.3	45				68.1	53.2		33.2	22.9		93.9		53.7	43.9
134	PF3D7_1472400	rest	9.62556	8.86087	9.62556	null				1								0	0	0	0	1									60.5	65.6		72.8		43.7			51.8		44.5	18.4	35.8		54.9			54.2
135	PF3D7_0723000	rest	9.58581	8.82112	9.58581	null											8								3		5			5	59.3	66		68.7	81.8		25.5	0	65	55.5		22.7	42.5		94		54	49.6	61.1
136	PF3D7_0301900	rest	9.58161	8.81692	9.58161	null																									41.9	59.3				82.3			57.1			8.1	16.1	52.1		46.8
137	PF3D7_1146300	rest	9.55972	8.79503	9.55972	null								1											1	7	6			6		99		44	89	90.6	57.9	80.6	62.5	78.5				8.5		10.3	42.3		96.2
138	PF3D7_0531400	rest	9.46717	8.70248	9.46717	null			1									1	0	0	0	0			1						69.7	78.2		88	89		0	51.9	62.7		55.1	25.4	27.3					49.1	65.8
139	PF3D7_1220700	rest	9.45101	8.68633	9.45101	null			2									0	0	0	1	0					3			2		44.4		67.4	96.8	46.6	0	83.1	92.7			3.6	2.4						94.4
140	PF3D7_1300300	rest	9.36357	8.59888	9.36357	VAR				3								0	0	0	0	1										76.3		96.4			24.5	72										52.1
141	PF3D7_0806600	rest	9.36209	8.5974	9.36209	null				3								0	0	0	0	1									77.2	71.4		43.8	80.6	75.7	6.8	0	73.5	42.2		26.9	47.4		78.3			69.7	83.7
142	PF3D7_1465500	rest	9.36099	8.59631	9.36099	K2				1								0	0	0	0	1										52.5			78	51						11.3	48.6
143	PF3D7_0526600	rest	9.31001	8.54533	9.31001	null											4															58.3		75.3	91.5	56.7				45.1		20.4	24		84.7		93.5		93.7
144	PF3D7_1138200	positive	9.29531	8.53063	9.29531	null				1								0	0	0	0	1									51	55.2					52.5	84.4	55.1	67.7	49.5	3.8	2.8		56.3			46.4	58
145	PF3D7_0421100	rest	9.25416	8.48947	9.25416	VAR				1								0	1	0	0	6										67.6		68.8			29.5	61.5										44.2
146	PF3D7_0928300	rest	9.21447	8.44978	9.21447	null	2																								57.1	61.7				51.6	71.8	71.7	67.4	84.5	55	11.8	3.2		98		52.4	69.1
147	PF3D7_1031900	rest	9.16611	8.40142	9.16611	null				1								0	0	0	0	1										76.8		51.6	58	59.8	44.2	0		68.6	50.6	38	15.6	91.4	68.1	87.2			64.9
148	PF3D7_1218100	rest	9.09285	8.32816	9.09285	null																									66.6	53.5			95		0	76.4	78.7		66.7	17.9	6.9		50				96.4
149	PF3D7_1473900	rest	9.0245	8.25982	9.0245	null																									77.5	73.8	52.1	68.5	95.4	52.7	36.6	90.2	88.4	49.7	47.2			74.7	93.3	76.2	63.9	72.6	89.6
150	PF3D7_1306000	rest	8.92306	8.15838	8.92306	null				1								0	0	0	0	1									52.5	85.6				49.2	14.2	0	64.4	57.3		34.5	2.1		45.5
151	PF3D7_1475800	rest	8.90328	8.1386	8.90328	null																										45.1		50.3	95.1	52.6	6.4	82.2	79.3									53.7
152	PF3D7_1475900	rest	8.9014	8.13672	8.9014	null				1								0	0	0	0	1										47.9		99.5	88.2				40.4			6.1	0.7						55.6
153	PF3D7_1004800	rest	8.89612	8.13143	8.89612	null				1																		3			55.2	41.1	59.3		77.8	42.3	13.3	55.1	61	81.2	48.9	21.8	23.7				45.4	53.6	78.9
154	PF3D7_0521600	rest	8.86298	8.09829	8.86298	null																									70.6	67.9		61.9	96.2	49.8			56.9	70.1		22.4	17.5		49.3			52.6	91
155	PF3D7_0212800	rest	8.76474	8.00006	8.76474	null																										54		71	84.4	57.2			44.3	76.3					92.1				76
156	PF3D7_1231900	rest	8.73863	7.97395	8.73863	null																					1			1	53.9	55.9					30.5	0	64.1	48		19.1	17.2		87.2
157	PF3D7_1220400	rest	8.67553	7.91085	8.67553	DRN1												0	0	0	0	1					2			2	75.3	90.5	61.5	71.7	84.2	74.5	57.9	58.9		55.8	57.7	23.6	57.3		81.3		43.6	61.1	80.6
158	PF3D7_1417000	rest	8.3115	7.54681	8.3115	IMC1l	18							4													16			15					73.6	40.6	41.1	0		75.6		5.5	7.8						81
159	PF3D7_1468600	rest	8.28768	7.523	8.28768	null																										43.5				71.3						14.2	65.4	52	55	57
160	PF3D7_1145000	rest	8.20762	7.44293	8.20762	null																					12			13	63.2	85.8		69.9	60.1	44.9			49.1	60.8		11.2	5.6	38.7	90.9	34.4			50.9
161	PF3D7_1027000	rest	8.19692	7.43223	8.19692	null			1	1								0	0	1	0	1										62.8		58.2	82.9	63.4	49.3	81.2	64.2	43.4							76.2		77.8
162	PF3D7_1333100	rest	8.168	7.40332	8.168	null				1					1			0	0	0	1	1										87.7		84.6	97.9		0	92			44.5				98.8				95
163	PF3D7_0526000	rest	8.12239	7.3577	8.12239	null												33	1	0	0	0									45.4	59.7			66.5	75.4	29.3	76.4	60.4			19.3	56.7						71
164	PF3D7_0317100	rest	8.11944	7.35476	8.11944	B9	24		2									0	0	0	6	0					37			38		44.1		85.8	97.2		28	96	91.8	40.9	57.6	16.5	10.1		95				93.8
165	PF3D7_0410500	rest	8.07966	7.31497	8.07966	null				1								0	0	0	0	1				14	13			11	47.3	63.3			72.6	74.4	2.6	0	63	66.4		31.6	92.9		75				85.4
166	PF3D7_0808000	rest	8.07177	7.30708	8.07177	null												0	0	0	0	1									45.1	46.9		45.4	48.7				72.1			41.5	21.7		90.4
167	PF3D7_1215200	rest	8.07107	7.30639	8.07107	32																									51.2	58.9			62.9	44.8	40.4	69.8	64.6	80.5	54.2	36.7	11.6				67.3		84.5
168	PF3D7_1139100	rest	8.03805	7.27337	8.03805	null																									69.3	72.5			88.9		30.4	72.5	90.4		51.6	11.7	80.1	51.8	55.7	42.8	60.2	66.6	92.9
169	PF3D7_1474700	rest	8.03154	7.26686	8.03154	null																									50.6	85.3				81.2			47.6		44.8	59.8	30.4	43.1		43.3
170	PF3D7_0625900	rest	8.01123	7.24654	8.01123	null												0	0	0	0	1										48.6										1.5	1.1
171	PF3D7_1333200	rest	8.00801	7.24332	8.00801	UBA1				1								1	0	0	0	1									69.4	61.4	44.5		88.2		48.8	86	72	51.8	81.9	80.3	50	53.6	79.4	47.6	48.8		83.8
172	PF3D7_0322200	rest	7.99723	7.23255	7.99723	null																										74.5		62.7	63.3	69.9				52.8	45.5	13.4	60		58.1		48.1		67.9
173	PF3D7_0931300	rest	7.95808	7.1934	7.95808	null						4														2	12			14	62.3	74.6			96.8	52.9	5.2	0	84.3	82.6				16.8		35.6	100	71.2	95.6
174	PF3D7_1229000	rest	7.94522	7.18054	7.94522	null				1								0	0	0	0	3						3			68.1	50.7							64.4		40.7	68.6	28.9		79.4		41.7	56
175	PF3D7_0529300	rest	7.92352	7.15883	7.92352	TIC22												1	0	0	0	0		2			2				49.9	52.5	55.9	55	90.7	67.3	13.6	58.1	74	73.8	44.9	51.7	58.9				41.4		87.3
176	PF3D7_0831100	rest	7.90891	7.14422	7.90891	SURF8.1												0	1	0	0	0									58.7	58.2		84.2			5.8	53.8										44.1
177	PF3D7_1040800	rest	7.90721	7.14252	7.90721	RIF				2								0	0	0	0	1												99.3			0	71.9	64.8
178	PF3D7_1131400	rest	7.89851	7.13382	7.89851	null				3								0	0	0	0	1									41.9	68				65.6	13.8	0	58.6		48.8	36.7	21.6		81.2
179	PF3D7_0107700	rest	7.8345	7.06981	7.8345	null											2	0	0	0	0	1									46.3	60.5			89.9	69.1						41.1	12.3		96.2				70.5
180	PF3D7_1247300	rest	7.78436	7.01967	7.78436	null																									69.3	60.3			64.3	42.3	24.1	58	80.6	68.8	49.1	45.2	28.4		92.2		45.6	58.5	75.3
181	PF3D7_1439200	rest	7.77394	7.00925	7.77394	null											7														53.1					62.9			54.4			12.9	7.8	47.8	49	42.9
182	PF3D7_0402600	rest	7.76839	7.0037	7.76839	null																												65.8			6.7	56.7	54.7	57.5				45.3		2.1
183	PF3D7_0911300	rest	7.7591	6.99441	7.7591	CRMP1			1	2								8	0	0	1	2													76.4		4	68.2				15.8	64.9						70.9
184	PF3D7_0826200	rest	7.703	6.93831	7.703	null																					2			1		81.7				56.5						30.8	21.3		90.6
185	PF3D7_0211400	rest	7.62811	6.86342	7.62811	KASIII	2																				2			2				82.8		61.7	34.5	53.3	53.4	78.5	54.9	92.3	49.3				76.7		40.7
186	PF3D7_1027200	rest	7.62082	6.85614	7.62082	null												0	0	0	0	2									65.8	63.9		72.9	51.7	55.4	62.6	74.6	58.5	69.9	57.9	14.4	19		94.2		49.4	75.4
187	PF3D7_0910000	rest	7.55207	6.78738	7.55207	SET4	42																			8	33			29							5.5	0				10.6	9.3		68
188	PF3D7_0111200	rest	7.53747	6.77279	7.53747	null																									75.1	90.9		62.6	83.6	87				72.3					92.3				89
189	PF3D7_1207900	rest	7.52467	6.75999	7.52467	null																									43.5	43				62.4	10.5	0	67.4	59		55.8	40.6				50.3
190	PF3D7_0718300	rest	7.43446	6.66977	7.43446	CRMP2				3								0	0	0	0	2													68.8							4.1	5						54.5
191	PF3D7_1310100	rest	7.43104	6.66636	7.43104	null												0	1	0	0	0									42.5	55.9		44.9					52.9	41.7		53.7	54.7
192	PF3D7_1348300	rest	7.36028	6.59559	7.36028	null	10			1								0	0	0	0	1					11			10	61.1	61.2			56.2	44.4	18.1	0	84.6			40.6	22		54		43.4	64	55.7
193	PF3D7_1125300	rest	7.35696	6.59228	7.35696	mtRNAP			2	1								0	0	1	1	2									71.8	75.9	41.7	57.2	86	66.5			75.7	63.2		98.5	39.7	51.3	81.1	59.6	63.1	50.6	88.5
194	PF3D7_1300600	rest	7.34186	6.57717	7.34186	RIF				1								0	0	0	0	2									53.9	44.5		94.1	41.9		32.2	68.5	61.4
195	PF3D7_0909100	rest	7.29946	6.53477	7.29946	null	6																				5			5		52.9				80.5	65.7	0		58.9	45.2	3.8	17.9		59.2		44.2
196	PF3D7_1319500	rest	7.28201	6.51732	7.28201	null																									57.2	73.3								59.4		15	28.9		46.6		46.5		62.7
197	PF3D7_1331500	rest	7.27588	6.5112	7.27588	null																									90.5	93.7	80	70.9	89.1	49			87.2	61.2	41.9	26.1	1	94.9	83.9	63.7	62.1		89.6
198	PF3D7_0925400	rest	7.26534	6.50066	7.26534	null																										60.1		64.5		74.2	37.1	75.3	50.3	83.3		16.8	16.1		93.2		60		60.1
199	PF3D7_1131300	rest	7.22771	6.46303	7.22771	null																										56.1		46.8		54.8	74.2	82		47.6	56.9	48.8	37.7		83.9				42.8
200	PF3D7_1313500	rest	7.20506	6.44037	7.20506	null																									51.5	50.5					5.3	0	77.9	50.5	51.4	9.7	21		68.6
201	PF3D7_1455600	rest	7.19673	6.43205	7.19673	null						1						3	0	0	0	0					1			2		47.3					9.1	0	54.4	60.5		20.9	25.6
202	PF3D7_0617700	rest	7.16904	6.40435	7.16904	RIF				1								0	0	0	0	1															3.2	52.8	73.6
203	PF3D7_1341800	rest	7.14065	6.37596	7.14065	IMC1k	24			1		3		8				0	0	0	0	1				11	30			32	53.3	47.1	42.4		57	94.1	79.4	0	69	94.7	43.5	4.7	71.3				53.9		65
204	PF3D7_0612800	rest	7.13147	6.36678	7.13147	P12p	7					1														9	10			9	56.2	55.9	49.8	51.2	91.5	42.6			85.2	78	66.8			15.3	89.4	48.1	56.6	63.6	93.1
205	PF3D7_1324000	rest	7.12537	6.36068	7.12537	null				1								0	0	0	0	1								1	77.5	79.4		70.6	50.3	78.8	60	0	77.5		59	85	38.6	82.9	82.2	81.2	47.7	60.8	45.2
206	PF3D7_0824100	rest	7.11339	6.3487	7.11339	null																												70.4		42.2	21.7	56.7	51.1	63.8		24.2	17.5				41.4		51.7
207	PF3D7_1232900	rest	7.1077	6.34301	7.1077	null																									58.8	62.6			58.7		19.3	0	72.8	54.6	48	24.5	31.4		89.3		45.2		67.4
208	PF3D7_1312000	rest	7.09186	6.32718	7.09186	MCAT	6																				6			4						58.9	22.4	0		62.3		91.4	56.4				71.3
209	PF3D7_1337200	rest	7.07145	6.30676	7.07145	DXS	6			1	1							0	0	0	0	1									55.5	76.5							73.6	41.6		65	5.7		52.9			57.3
210	PF3D7_0900200	rest	7.06909	6.3044	7.06909	RIF				2								0	0	0	0	5									42			75.3			7.6	56.1											45.9
211	PF3D7_0103700	rest	7.06415	6.29947	7.06415	PSTK																									59.3	81.7			67.4	56.4	72.3	91.7	65.4	47.5		43.8	17.2		56.1			49.1	74.9
212	PF3D7_1201400	rest	7.04614	6.28146	7.04614	null			1									1	0	0	0	0									45.8	75.8		95.4	94.1	71.8	3.3	65.2											94.8
213	PF3D7_1367800	rest	7.04327	6.27859	7.04327	PSOP2				1		1						0	0	0	0	1										91.7		99								3	24.5		49.1
214	PF3D7_1322700	rest	7.03328	6.26859	7.03328	null																									40.3	49.2		54.5	86.9	81.7	64.1	79.2		86.2		4.3	0.2		82.9		84.2		83.6
215	PF3D7_1244500	rest	6.97813	6.21345	6.97813	null																									67	50.7		77.8	81.1		4	0				5.6	2.1		51.5		53.2		67.1
216	PF3D7_0603700	rest	6.97193	6.20724	6.97193	mFRS												0	0	0	1	0									43.7	53.9				57.9	38.1	58.2	46.1	58	59.9	86	46		41.3
217	PF3D7_1326900	rest	6.94105	6.17637	6.94105	null																									71.5	63.6				58.2			46.9	46.8		45.8	16.3		87.6			53.4
218	PF3D7_1222000	rest	6.91689	6.1522	6.91689	null																																	67.3	44.7		27.4	25.9		58.7
219	PF3D7_1469600	rest	6.8825	6.11782	6.8825	ACC	16		1	2								0	0	0	1	1				44	24	3		19				61.6	60.2	62.4	37.8	0		44.6		92.3	79.1		55		80.1		48.8
220	PF3D7_1132100	rest	6.86764	6.10295	6.86764	null				1								0	0	0	0	1										51			54		6.7	58.9	43.2			3.6	30.7		70.8
221	PF3D7_1400400	rest	6.86281	6.09813	6.86281	RIF				1								0	0	0	0	1												92.6			0	61.7	61.2
222	PF3D7_1303300	rest	6.85694	6.09226	6.85694	null	4																				1			1	61.1	75.1				44.2			69.9	60.6		43.3	72.8
223	PF3D7_1415500	rest	6.85552	6.09083	6.85552	null																					7			7									43.1	43		42.3	35.4		63.8
224	PF3D7_1366700	rest	6.82707	6.06239	6.82707	null		1							1																74.7	77.9			59	50.4	65.6	85.2	67.8			19.3	36.6				41	44.3	62.8
225	PF3D7_1432200	rest	6.79196	6.02728	6.79196	null											3								2		1				61.2	80	48.4	41.7					67.3	81.1		1.1	1.7	88.1	96.6	88.1	46.7
226	PF3D7_1013400	rest	6.7858	6.02112	6.7858	null	5																				8			9	53	71.4			54.6	61.7			59.2			7.5	11.3		53.6			52	55.3
227	PF3D7_1415700	rest	6.76044	5.99575	6.76044	null						6															1			1	45.7			49.7	84.3	86.8	87	89.9		86.9	47.4	47.3	27.3				63.6	42.8	79.4
228	PF3D7_1450900	rest	6.73432	5.96963	6.73432	null						1	1														1			1	44.8	61.8		50.4			54.8	52.6	64.7	71.9	53.9	74	43.2		49.1		57.3
229	PF3D7_0808700	rest	6.71149	5.9468	6.71149	VAR				1								0	0	0	0	2										57.4		94.1	52	40.4	27.5	62.2	73.3	42.2								67.7
230	PF3D7_1249600	rest	6.66408	5.89939	6.66408	LRR12	3											0	0	0	1	0					7			4	41.3	59.8			45.9	45.9			49.5	51.2		70.2	33.9		78.5		44.5		62.8
231	PF3D7_1440200	rest	6.65828	5.89359	6.65828	SPP																					1			1	43.9	55.9	42.7				16.2	0	61.7	45.6	56.2	31	10.1		46.4		52.6
232	PF3D7_1122800	rest	6.65786	5.89317	6.65786	CDPK6				1								8	0	0	0	1					4	2		4	71.2	66.6	41.1	81.7	97.8	44.4	48.5	98.8	60	52.9	68.4	81	19.3		86		57.1	64.7	97.6
233	PF3D7_1236500	rest	6.65093	5.88624	6.65093	null	8																									82.9			90.3	90.9	89.3	88.9	51.3	82.7		0	19.3	25.4	63.7	44.1			89.7
234	PF3D7_0404400	rest	6.64836	5.88367	6.64836	P36	22		1					8				0	0	1	1	0					15			14	64.4	89.2		60.4	98.9		37.6	72.8	43.4	49.6	42.1	66.5	19		53				99.1
235	PF3D7_1462400	rest	6.64203	5.87735	6.64203	null				2					1			1	0	0	1	2									79.4	79.8		68.4	91.6	47.1			90.5			92.9	78.1		56.8		41.8	68.5	88
236	PF3D7_1459500	rest	6.63833	5.87364	6.63833	null				1								0	0	0	0	1																	41.3			59.9	33		58.3
237	PF3D7_1140000	rest	6.63725	5.87256	6.63725	CA	37					1		1													18			16		76.4									43.7
238	PF3D7_0401200	rest	6.62578	5.86109	6.62578	RIF				1								0	0	0	0	1												44.7			0	52.2	79.5
239	PF3D7_0705600	rest	6.60424	5.83955	6.60424	null																									42.5	63.6		88.9					70.5		45.1	59.4	43		54.2		52.8	48.5
240	PF3D7_1464100	rest	6.52449	5.7598	6.52449	null			1	1								0	0	0	1	4									51.6	68.6							66.9						43.4
241	PF3D7_1207500	rest	6.49316	5.72848	6.49316	null				2								0	0	0	0	4									69	72.6			59.8	55.7	23.9	0	77.6	84.8	58.2	48	23.1		63.5		71.8		83
242	PF3D7_1038500	rest	6.48512	5.72043	6.48512	null				1								0	0	0	0	1										50								44.8	48.2
243	PF3D7_0529200	rest	6.39848	5.63379	6.39848	null																										56.8			68.5		34.9	89.6	95.6	55.2	61.9			97.1		95.8
244	PF3D7_0510400	rest	6.39593	5.63125	6.39593	null																									58.9	63.9		65					79.3			18.4	3.8		45			52.6
245	PF3D7_0806100	rest	6.37412	5.60943	6.37412	null																									71.4	95.5	61.3	66.8	77.1	58.7	32.1	75	62.6	50.2					95.4		52.9	59.4	78.5
246	PF3D7_1427000	rest	6.36791	5.60322	6.36791	null			1	2								0	0	0	1	2									72.4	71.5	68.2	62.4	76.4	63	2.8	0	82.6	54.9		41.5	24.5	90.8	52.6	39.4	49.7		78.2
247	PF3D7_1362800	rest	6.36728	5.6026	6.36728	null	2		1									5	0	0	0	0								1		42.1		91.3			36	68.3	63.4	50.9		9.1	17						53.5
248	PF3D7_1014500	rest	6.34596	5.58128	6.34596	null				1								0	0	0	0	2									48.8						10.7	0	56			24.5	50.6		72
249	PF3D7_0221800	rest	6.33773	5.57305	6.33773	null																									51.6	52.3					0	88	60.8									54.3
250	PF3D7_1205400	rest	6.32291	5.55822	6.32291	null																					1			1	51.4	83.9	49.7		76.7		15.3	63.9	67	51.4		92.6	8		51.8			46.5	67.5
251	PF3D7_0937400	rest	6.31155	5.54687	6.31155	RIF				2								0	0	0	0	5												90.9
252	PF3D7_1352300	rest	6.29129	5.5266	6.29129	null																									53.9	71				58.1				56.1	55.8	26.8	37		59.7			42.5
253	PF3D7_0411800	rest	6.2175	5.45281	6.2175	null												0	0	1	0	0									48	57.5			62.8	41.2			69.3	52.1	44.3	65	20		86.5		47.7		67.7
254	PF3D7_1126100	rest	6.1862	5.42151	6.1862	ATG7																					3			2		51.3		65.5			25.8	68.6	61.2			62	36		76.6		47.2
255	PF3D7_0921100	rest	6.1735	5.40881	6.1735	null																									61.1					45.9				54.3		26.4	58.6
256	PF3D7_0216500	rest	6.15219	5.3875	6.15219	null			1									1	0	0	0	0										74.9		48.7	63.6		14.2	67	40.3	41.3		86.4	6		58.8		59.3		63.9
257	PF3D7_1111600	rest	6.14338	5.3787	6.14338	null	22										4	1	0	0	0	0			4	1	26			24		55.5		46.2	94.8	69.8	74.1	92.7		66.4		6.8	40.7		69.7		49.7		93.9
258	PF3D7_1015500	rest	6.13823	5.37354	6.13823	null																																	43.9	40.1		33.4	31.7
259	PF3D7_0424400	rest	6.11478	5.35009	6.11478	SURF4.2				1								0	0	0	0	2									70.6	63.7		89.5					48.3									58.7
260	PF3D7_0419100	rest	6.11021	5.34553	6.11021	null																										60		47.7	41.3	52.1			48.3	59.2		40.9	31.4		45.3				60.6
261	PF3D7_0922400	rest	6.09706	5.33237	6.09706	pBAS												0	0	0	0	1										44.6			49.8	49.3	21.7	0				29.5	43.4		96.6
262	PF3D7_1341500	rest	6.02321	5.25852	6.02321	ISC1	17					2						0	0	0	0	1					18			18	59.4	63.2	50.1			49.2	19.7	52.4	71.5	62.4	65.1	10.5	6.1		45.2				53
263	PF3D7_0322500	rest	5.9555	5.19081	5.9555	IscA2																					1			1	70.4	77.4	65.8		90.9	56.8	24.2	85.2	77.4	60.1	73.8	78.1	73.9		86.6		52.8		90.6
264	PF3D7_0412300	rest	5.92635	5.16166	5.92635	null				1								0	0	0	0	1										46.4							65.6	51.1		73.3	43.8		45.7
265	PF3D7_1307300	rest	5.92417	5.15949	5.92417	null																									56.7	46.8				49.7	41.6	56.8	53.1	47.7	57.9	34.9	21.7					49
266	PF3D7_1246000	rest	5.88291	5.11822	5.88291	null				1								0	0	0	0	1										68.4				71.8	13.5	0	90.8	71.9		52.5	28		87.5
267	PF3D7_1254400	rest	5.86757	5.10288	5.86757	RIF																												73			25	85.9	84					48.3		0.5
268	PF3D7_1243300	rest	5.85795	5.09327	5.85795	null	6																				4			4	40	69.2										34.1	22				83.7	45.4	50.7
269	PF3D7_0723700	rest	5.8498	5.08512	5.8498	null																									45.1	65.9		96	73.3	61.4	47.1	83.9	50.5	57.7		52.8	41.1		91.6		60.4	60.9	80.3
270	PF3D7_0800700	rest	5.84921	5.08453	5.84921	SURF8.3				2								0	0	0	0	2									48.9			77.3	40.1	50.4	11.8	0	40.8									41.8	44.4
271	PF3D7_1221600	rest	5.8456	5.08091	5.8456	null	4																		1						41.4	48		85.6					47.6	63		57.3	21.3		50.3
272	PF3D7_0811700	rest	5.83203	5.06734	5.83203	null				1								0	0	0	0	1										55.5									57.4	18.3	66.3		43.4
273	PF3D7_0310100	rest	5.83054	5.06586	5.83054	CDPK3																										71.6		72.7	62.6		26.5	73.1		44.3		3	1.9		93.7
274	PF3D7_0305100	rest	5.83037	5.06569	5.83037	null			1	2								0	0	1	0	2									54.2	72.2		69.6		87.1	35	0	64	53.4	58.2	55	65.8		80.8		51.1
275	PF3D7_0905200	rest	5.81287	5.04818	5.81287	null				1								0	0	0	0	1									66.2	62.4			68.8	40.2	0	57	66.9			64	42.7		42			70.1	60.6
276	PF3D7_1212200	rest	5.80102	5.03633	5.80102	null																									47.8	51.1				65.3			69.8			33	49
277	PF3D7_1129600	rest	5.80083	5.03614	5.80083	null				2								0	1	0	1	2									44.2	86.8		79.6	81.4	95.1	90.7	76.2		81.3	47.3	52.4	72.2		77.8		48.9		83.7
278	PF3D7_0937000	rest	5.70306	4.93837	5.70306	null						1	1																					47		47.2
279	PF3D7_0609200	rest	5.69829	4.93361	5.69829	null						1	1																		61.1	52.9					31.4	0	60.8	43.5	48.1	91.7	80.8		81.9			59.5
280	PF3D7_1363100	rest	5.69738	4.9327	5.69738	null			1	1							7	1	0	0	0	1			7		5				57.3	59.4			40.9	40.7			59.2	50.4	43.5	59.1	28				48.4	41.4	67.5
281	PF3D7_1359700	rest	5.69232	4.92763	5.69232	null	2			1						2		0	0	0	0	1					11	2		10	65.8	73.4	56.6		62	42.7				40		14.4	18.2		47				61.6
282	PF3D7_0809400	rest	5.63656	4.87188	5.63656	null				1								0	0	0	0	1									63	68.6	65.1		68.5	59.7	8.6	0	78.3	60	54.4	83.1	65.7		45.9		56.5		69.8
283	PF3D7_1000400	rest	5.62847	4.86378	5.62847	RIF												0	0	0	0	1												64.9			2.5	55	41.2
284	PF3D7_0934600	rest	5.62586	4.86117	5.62586	null																									90.4	88.7	41.8		85.5		20.8	81.1				49.3	12.1	22.7	81.5	52.5			92.3
285	PF3D7_0928400	rest	5.61985	4.85516	5.61985	null																									76.8	78.3		98.7	77		62.2	80.1	44	68.1	59.6	26.6	13.5		58				62.6
286	PF3D7_0211300	rest	5.5968	4.83211	5.5968	null																										48.1				45			50.3	81.2		45.2	10.1				50.2		44.8
287	PF3D7_1446400	rest	5.55901	4.79432	5.55901	pdhB	8					6				1											3	2		3				69.5	71.4	42.4	37.9	69.7		63.1	48.1	90.9	12.6		43.8		89.1	43.9	51.7
288	PF3D7_1020500	rest	5.5559	4.79122	5.5559	null																									60.6	65.5		44.4	84.5	44.5	12.8	69.9	47.5		74	24.3	3.5		75.4		50.8	56.3	82.3
289	PF3D7_0628700	rest	5.55326	4.78858	5.55326	null																									60.6	78.7							60	53.6	57.4	21.4	13					44.2
290	PF3D7_0202800	rest	5.50891	4.74423	5.50891	null																									69.3	71.1		47.2		66.3			52.6	68.3		27.1	28.4		41.1		52.6		65.6
291	PF3D7_0928800	rest	5.49822	4.73354	5.49822	null																									74.8	95.8		63.4	47	76.2	60	67.1	40.1	52.5	50.6	47	28.2		93.1		52.2		63.6
292	PF3D7_1018600	rest	5.47499	4.71031	5.47499	null				1						1		0	0	0	0	1					30			28	82.9	78	42.3	58.1	83.8	59.4	18	66.1	48.3	45.7		41	38		81.8		57.3	68.7	79
293	PF3D7_1248000	rest	5.46809	4.7034	5.46809	null																									43.4	63.7				49	2.2	0	64.4	53		24.1	35.2		64.8
294	PF3D7_0910500	rest	5.46432	4.69963	5.46432	null				2								0	0	0	0	2									61.2	80	72.2		70.7				88.3	55		49.4	21		90.5			55	68.7
295	PF3D7_1449000	rest	5.46234	4.69765	5.46234	GEST	28			4				15			17	0	3	0	0	5	13		12	33	32			29		50.5	49.5	53.6	99.9	62.2	34.7	95.7	42.3	89.5		10.6	99.3	73.9	98.3	92.6	54.7		99.9
296	PF3D7_1002800	rest	5.41573	4.65104	5.41573	null				2								0	0	0	0	2									50.5	74.4		58.4		43.1	31.2	50.9				78.8	38.2		69.3
297	PF3D7_0414700	rest	5.40779	4.64311	5.40779	null				1								0	0	0	0	3									74.6	73.4	67.9		82.1		40.3	60.9	73.1	74.6	69.9	57.6	20.8		45.4		46.3		87.1
298	PF3D7_1413500	rest	5.39291	4.62822	5.39291	SufC	3		1									1	0	0	0	1			2		3			2	67.6	54.9					25	0	77.8	79.2	57.4	19.1	4.8				80.4	42
299	PF3D7_1150000	rest	5.39143	4.62675	5.39143	RIF				1								0	0	0	0	1												65.4			5.7	67.3
300	PF3D7_1254200	rest	5.39143	4.62675	5.39143	RIF				1								0	0	0	0	1												69			3.2	63.1
301	PF3D7_0628500	rest	5.37734	4.61265	5.37734	null																									48.2	63.1				45				49.2		26.8	43					40.5
302	PF3D7_0104700	rest	5.37218	4.60749	5.37218	null												0	0	0	0	3			1									46.1		45.9	32.9	0				32.4	58		53.7
303	PF3D7_1233300	rest	5.35652	4.59184	5.35652	null				2								0	0	0	0	1									65.8	55.7		89			9	0	52.4			89.2	50.4		70.2		75.7
304	PF3D7_0628800	rest	5.33791	4.57322	5.33791	GATB			1	1																					56	74.4	47.5						73.1	43.3		58.8	11.6	21.9		56.1	43
305	PF3D7_0529700	rest	5.33193	4.56724	5.33193	null																									44	47.7										28.2	5.6		45.3
306	PF3D7_1210500	rest	5.31521	4.55052	5.31521	null																									51.1	66							54.6			27.9	13		43.5
307	PF3D7_1140900	rest	5.28267	4.51798	5.28267	null						1																				50.8					8.8	0	54.2			19.8	28.9
308	PF3D7_1400200	rest	5.27785	4.51317	5.27785	RIF				1								0	0	0	0	1								1				86.9			19.3	78.8
309	PF3D7_0718900	rest	5.2623	4.49762	5.2623	null																																	43.2			4.6	42.3		94.5
310	PF3D7_1325800	rest	5.24388	4.4792	5.24388	null																									78.9	63.9		57.2	91.9	82.4	21.4	72.2			90.1	12.2	0.7		85		41.3		90.3
311	PF3D7_0615100	positive	5.23465	4.46996	5.23465	ENR	11			1				3			5	0	0	0	0	1			7	2	20	13		19						82.7	79.2	59.8	50.1	84	41.4	88.2	11.8		74.2		91.3
312	PF3D7_1315200	rest	5.2344	4.46972	5.2344	null				2								0	0	1	0	1																	51.5			40.2	48.8		46.3
313	PF3D7_1322600	rest	5.2073	4.44262	5.2073	null												3	0	0	0	0					8			9	53.6	83.4			70.6		19.6	0	76.5	68.8	50.6				92.8		51.2		75.9
314	PF3D7_1014000	rest	5.20067	4.43599	5.20067	FS	9										5								1		8			7	55.6									51.5		7.1	72.6		65.4		50.9
315	PF3D7_0806900	rest	5.13793	4.37325	5.13793	null				1								0	0	0	0	7									52.5	79.2	70.9	93.9	52.8	49.7	5.3	0		68	43.7	48.1	32.4		95.4		55	58.7
316	PF3D7_0632000	rest	5.13206	4.36737	5.13206	RIF																												56.7			0	54.2						37.2		73.2
317	PF3D7_1418300	rest	5.11094	4.34625	5.11094	null																									62.3	76.9			53.7	49.2	49.3	88.4	44.9	82.9	54.6	5	0				72.3	53.7	86.4
318	PF3D7_0517600	positive	5.09104	4.32636	5.09104	CPbeta											5								5		3			3	46.2	62.8		68.4	62.8	65.5	32.4	74.4	56.5	70.8	51.6	58.9	79.6				41.4	50.3	70.8
319	PF3D7_1325500	rest	5.08877	4.32408	5.08877	null																									49.1	61.6					13.6	0	64.7			80.4	46.5		82.1
320	PF3D7_1456100	rest	5.07005	4.30537	5.07005	SHMT																																	46.5			14.1	8.9
321	PF3D7_1367900	rest	5.05182	4.28713	5.05182	null																														41.4			94.2	42.9		22.4	12.8
322	PF3D7_1305700	rest	5.02371	4.25902	5.02371	null																									47.8	65.1				57.6	43.4	59.7	43.4	71.6		11.1	0.2		49.8		58.6
323	PF3D7_0601500	rest	5.01582	4.25113	5.01582	null																									43.4	55		40.3										53		2.5		58.9
324	PF3D7_0926500	rest	5.00418	4.23949	5.00418	null				1								0	0	0	0	1									62.8	76.8	69.8	62.1	79.1	68.8	19.9	71.8		68.3	49.9	45.9	20.8		83.6		85.9		75.2
325	PF3D7_1302900	rest	4.98516	4.22048	4.98516	null																									47.9	43.3		79.7	60.5		33.6	0	61.5	42.9		55.7	16.1						42
326	PF3D7_0400300	rest	4.95698	4.1923	4.95698	RIF				1								0	0	0	0	1												45.2			0	55.5	68.5										50.5
327	PF3D7_0300700	rest	4.94665	4.18196	4.94665	RIF				1								0	0	0	0	1												87.4			4.9	53.6
328	PF3D7_1400300	rest	4.94665	4.18196	4.94665	RIF				1								0	0	0	0	1												93.7			2.3	78
329	PF3D7_0628900	rest	4.94471	4.18003	4.94471	null				1								0	0	0	0	1									43.5	58		42.7			67.1	0	59.2	42.3	50.5	65.2	21.3	79.4		9.8	49.4
330	PF3D7_1005300	rest	4.93338	4.16869	4.93338	null											5															49.9				43.3			53.3	45.9		2	63.5	67.2		71.5
331	PF3D7_0819200	rest	4.91237	4.14769	4.91237	PLP5			1	1								0	0	1	0	1										69.3		76.2						42.1		11.1	16.5					42.3
332	PF3D7_0630700	rest	4.90482	4.14013	4.90482	null																									48.3	43					15.1	51.2	78.9			49.5	25.6		41.5				40.9
333	PF3D7_1200100	rest	4.89412	4.12943	4.89412	VAR				1								0	0	0	0	1									74.7	55.4		89.3	63.8	69.6	48	81.2		58	54.5							65.2	78.7
334	PF3D7_1029100	rest	4.88466	4.11998	4.88466	null				1					1			0	0	0	0	2										56.5		59.2			16.1	0	44.5			86.6	51.9		65.9
335	PF3D7_0317900	rest	4.87977	4.11508	4.87977	null												1	0	0	0	0									43.8						13.9	0	51.3	46.3	45.8	6.9	3.8		65.1		45.3	59.2
336	PF3D7_0720300	rest	4.87769	4.113	4.87769	null																									49.2				53.9				46.2		43.4	6	2.9		98.8		40.8		43.5
337	PF3D7_1313100	rest	4.87527	4.11058	4.87527	null	3					26			1			2	0	0	0	0					2			1		53.8										86.7	14.7		63.3
338	PF3D7_1126600	rest	4.85313	4.08844	4.85313	null											7								6						64.3	60.6		54.5	81.9	60.2	7.3	59.2	49.8	65.6		26.5	29.3		95.2		64.2	58.5	89.1
339	PF3D7_0918400	rest	4.84112	4.07644	4.84112	null												0	0	0	0	1														40.6	3.9	0				20.1	45.5		73.8
340	PF3D7_0220400	rest	4.83646	4.07178	4.83646	null												0	0	0	0	1									53.4			83.4	66.1				70.2
341	PF3D7_0503900	rest	4.82389	4.05921	4.82389	null																			1						45.1	61.3		56.7					52.5	43.4		85.1	28.9
342	PF3D7_1436400	rest	4.81214	4.04746	4.81214	null				4								0	0	0	0	4										51.3			48.6		51.8	62.6				15.7	13.9		76.5
343	PF3D7_1200300	rest	4.79197	4.02728	4.79197	RIF				2								0	0	0	0	2												78.1			13	0
344	PF3D7_1429200	rest	4.7827	4.01801	4.7827	ApiAP2																			3							79.5		49.1	81.7	85.5				53.2		51.4	43.7		85.3		60.1		86.3
345	PF3D7_0929900	rest	4.75923	3.99454	4.75923	null	2																				3			3	69.4	86.5				88				71.7	59.8	46.8	27.8
346	PF3D7_0709200	rest	4.73136	3.96667	4.73136	GLP3																			1						56	43.5		75.3	54.7	55.3			41.1	56.5					69.1		51.1	58.6	79.3
347	PF3D7_1305500	rest	4.71492	3.95024	4.71492	MKP1																									47.2	41.7				41.6						55.7	15.9
348	PF3D7_1018000	rest	4.68957	3.92488	4.68957	null	9																					1			46.9	66.6	43.8	57.7	60.5				51.3	60.2	48.2	14.7	3.2		89.8		55.3	54.6	69.3
349	PF3D7_0100300	rest	4.68054	3.91585	4.68054	VAR				1								0	0	0	0	1										48.1		45.9			7.1	0
350	PF3D7_0711200	rest	4.6779	3.91321	4.6779	null																										53					18.5	0				10.1	0.8		91.1
351	PF3D7_1420500	rest	4.6548	3.89011	4.6548	null																										40.1			55.2	47.7	7.9	56.4	41.8			37.9	55.1		90				43.9
352	PF3D7_0323900	rest	4.64569	3.88101	4.64569	VAR																																	57.6					68.7		65.3
353	PF3D7_0303600	rest	4.64385	3.87916	4.64385	Plrx	2										7								8		1			1	57.6	60.4		56.9		44.7			63.6	51.5	46.1	42.2	57.3		50.4		50.2		41.8
354	PF3D7_0801900	rest	4.64317	3.87849	4.64317	null	43		1									1	0	0	0	0				4	60	8		56	82.8	82.9		90.3	96.7	87.9	55.4	80.7	64.4	56.8		75.2	34.3		95.6			64.9	94.3
355	PF3D7_1238200	rest	4.60714	3.84245	4.60714	null																					1			1		92.1			46.5	43.4	69.8	87.1		52.9		4.2	53.2		73				61.1
356	PF3D7_1028100	rest	4.59787	3.83318	4.59787	PPO			1									0	0	1	0	0										44.6							71.7	46.1		85.7	54.3	58.3	74.8	1
357	PF3D7_0814400	rest	4.58638	3.8217	4.58638	null	10											1	0	0	0	0					3			3	49.7	74.4	53.6	77.2	91.1	54.4	60.3	88.8	84.4	57.3	59.9	65.6	16.1		42.2			41.9	88.1
358	PF3D7_0906200	rest	4.54375	3.77907	4.54375	null												1	0	0	0	0					4			4	45	69.8	44.2			54.1			62.2	40.6		35.4	15.2
359	PF3D7_1349900	rest	4.54254	3.77785	4.54254	null																									52.8	59.3				83.2	0	52.7		56.9	58.3	47.8	44.8		47.1
360	PF3D7_0115700	rest	4.53762	3.77293	4.53762	VAR																										52.6		95.4			6.3	0	54.9					82.1		76		62.5
361	PF3D7_0817100	rest	4.51779	3.75311	4.51779	null																									44.2	56.9		45.8	42.5				49.8		41.6	11.3	6.9		82
362	PF3D7_1026900	rest	4.50292	3.73824	4.50292	null	1										7								6		8			9				41.2	97.7	50.3				73.9		94.8	4.2		87.6		73.1	44.3	99
363	PF3D7_0531000	rest	4.47925	3.71457	4.47925	null																									57	66.3	56.1	40.8	71.1	57			79.1	54.9		47	37.6	7	40.9	12.3	49	54.9	67.9
364	PF3D7_1029000	rest	4.47167	3.70698	4.47167	null																										45.7							76.9						89.4
365	PF3D7_0421700	rest	4.46694	3.70225	4.46694	null											16															59.2			89.3	89.5			61.3			8.5	74.6	10.5	86.9	27.2			79.6
366	PF3D7_0806000	rest	4.4569	3.69221	4.4569	null																									65.1	60.3			62.5	52.4	15.9	58.5				9.4	7.2		78		53.5	60.6	75
367	PF3D7_1100200	rest	4.45668	3.69199	4.45668	VAR				2								0	0	0	0	4										76.2		89.1			21.3	73.3										60.2
368	PF3D7_0618400	rest	4.44673	3.68204	4.44673	null																										65.5										7.4	0.8		80.1
369	PF3D7_0520700	rest	4.44165	3.67696	4.44165	null				1					1			0	0	0	0	1									56.4	64.1					19.8	0	50.9			58.3	41.8					50.5
370	PF3D7_1342900	rest	4.43005	3.66537	4.43005	ApiAP2			1	1								5	0	1	0	2					2			1	71.3	72.8	40.4	82.5	96.3	55.1	61.1	91.1	79.4		53.8	79.2	67.8		82.4			54.2	90.4
371	PF3D7_0414100	rest	4.42811	3.66343	4.42811	null																									46.5								52.8			26	34.3
372	PF3D7_1101300	rest	4.38581	3.62113	4.38581	RIF																												45.3			20.6	80.5	66
373	PF3D7_1018900	rest	4.37682	3.61213	4.37682	null																										54.8		80.6	63.9	47.1	28.3	54.8	49.9	53.2	49.7	41.5	3.1		67.4				40.2
374	PF3D7_1444400	rest	4.37113	3.60644	4.37113	null			1									1	0	0	0	0									59.2	50.5				44.1			53.2			24.5	19
375	PF3D7_1000300	rest	4.3691	3.60441	4.3691	RIF																												94.9			22.8	70.5						37.6		40.1
376	PF3D7_0827700	rest	4.34343	3.57875	4.34343	null			1	1								1	0	0	0	1										61.2		71.4								4.7	0.2		77.9
377	PF3D7_0407000	rest	4.30508	3.54039	4.30508	null																									74.8	59.9				72.8			77.4	44.2		53.5	14.7		59.2			60.7
378	PF3D7_0421500	rest	4.29709	3.5324	4.29709	RIF																												75.5		52.6	37.2	51.9	61.3	61.2
379	PF3D7_0901500	rest	4.2951	3.53041	4.2951	RIF																												82.6	71.9		0	80.3											91.9
380	PF3D7_0937200	rest	4.29139	3.5267	4.29139	null				1								0	0	0	0	1			5														42.9	56.5									64.3
381	PF3D7_1208200	positive	4.27526	3.51058	4.27526	CRMP3			1									2	0	0	0	0												61.2	81.5							8	4.5						75
382	PF3D7_1471500	rest	4.27255	3.50787	4.27255	null	4		1	1								1	0	0	0	1					4			4	42.6	84.1				90	94.8	83.4		90.1	45.4	9.5	66.7
383	PF3D7_0900100	rest	4.26335	3.49867	4.26335	VAR				1								0	0	0	0	1										50.2		96.7		41.9	53.7	88.1										64.4
384	PF3D7_1434900	rest	4.26164	3.49695	4.26164	null																												64.1	71.2	73.8	11.9	0		70.1		39.1	8.9				45.1		79.9
385	PF3D7_1209600	rest	4.23681	3.47213	4.23681	PBGD																									51.6	53.7			71.9	44.1	33.6	64.5	53.9	53.9	66.9				43.6		44		79.2
386	PF3D7_0304300	rest	4.22848	3.4638	4.22848	null																										44.5			59.3				48			24	0.4		58		48.4
387	PF3D7_1001300	rest	4.21497	3.45028	4.21497	null				1								0	0	0	0	1									55.2	69.3							95.5	64.5	48.7
388	PF3D7_0909200	rest	4.21412	3.44943	4.21412	POFUT2	6																				8			7		78.4			50.5	44.4	10.7	0							54.6				78.1
389	PF3D7_0413300	rest	4.2004	3.43572	4.2004	RIF												0	0	0	0	1												91.7			2.7	58.3
390	PF3D7_0902400	rest	4.18539	3.4207	4.18539	FIKK9.5			1									0	1	0	0	0										45					8.7	0	63.8
391	PF3D7_0625800	rest	4.16849	3.4038	4.16849	null																									51.5	42.4					23.6	77.4				55	33.6					51.2
392	PF3D7_1333900	rest	4.16023	3.39555	4.16023	null						2																			47.6	50.4	44.9						55.6			47.8	8.2	82.2	57.9	12.2
393	PF3D7_1020400	rest	4.15984	3.39515	4.15984	null																									69.9	58.7			65.8	48.5	24.8	58.2	71.9	55.7		84	63.4		93.9			77.5	68.3
394	PF3D7_0823600	rest	4.14566	3.38098	4.14566	LipB																									51.9	59.1										26.1	1.9		44			56.9
395	PF3D7_1304700	rest	4.12358	3.35889	4.12358	CYC4																									50.6	73.1				66.8				59.5		59	71.5				44.6		73.3
396	PF3D7_1128500	rest	4.11751	3.35283	4.11751	null																									64.9	64.5		74.5			25.6	63.4	71.7	57	66.1	41.4	13.9		94.9		42.4	69.1	51.4
397	PF3D7_0625500	rest	4.10498	3.3403	4.10498	null																									53.3	77.5		43.3	81.1				60.6	47	63	80.3	22.5		89.3			55.4	64.8
398	PF3D7_1331400	rest	4.09647	3.33178	4.09647	null				2								0	0	0	0	2									77.6	53.1		93	75.4	97.6	94.5	72.4	45.3	97.3		5.8	95.5		93.8		43.5		89.2
399	PF3D7_0724700	rest	4.08992	3.32523	4.08992	null				2								4	0	0	0	2				14	4		4	3	76.2	66	41.8	78.2	68.1	40.2	31.3	0	75.2	49.5	40.7	83.9	39.9		78.5		45	66.3	65
400	PF3D7_1352900	rest	4.07303	3.30834	4.07303	null							1	1																	95.3	77.9		82.5	94.1		81.9	81.6	86.8			12.4	50.7	22.5		57.5		83.3	91.6
401	PF3D7_1000600	rest	4.06468	3.3	4.06468	RIF																									64.3	48.5		69.3			76.6	73.2	66.3	48.2								45.8
402	PF3D7_1329400	rest	4.05877	3.29408	4.05877	null	16		1									0	0	0	1	0					6			6	59.8	64.5		53.4	72.9	63.8	64.6	76.9	52	53.8		83.7	23.1		97.1		81.1	72.9
403	PF3D7_1312450	rest	4.05208	3.2874	4.05208																										45.3	64.6			88.7	88.3				91.5							44.3	47.7	86.5
404	PF3D7_1127800	rest	4.04562	3.28093	4.04562	null			2					1				1	0	0	0	0					1		2	2	81.5	82	51.4		65.9	50.3			66.7	41.8		39.7	22.7	94.1	93.4	91.1	56	58.4	68.8
405	PF3D7_0500100	rest	4.03014	3.26546	4.03014	VAR				1								0	0	0	0	1										49.1		80.9	40.6	41.2	36.6	71.1	49.9	45.3								67.5
406	PF3D7_1306300	rest	4.02941	3.26473	4.02941	null									1																48.3	54.4				40.7			51.6			40.6	30.6
407	PF3D7_1040400	rest	4.02117	3.25649	4.02117	RIF																				2								93.4			25.3	79	49.8
408	PF3D7_1409700	rest	4.01321	3.24852	4.01321	null																									40.4	57.9				44.2	16.7	0	49.8	47.8
409	PF3D7_0200800	rest	3.99619	3.23151	3.99619	null																															0	99.4	42.6
410	PF3D7_0715300	rest	3.96432	3.19963	3.96432	null			1									0	0	0	1	0					1			1	49.8	50.1	48.7			50.8			71.3	75.8	44.2	55.2	38.7				54.6
411	PF3D7_0424800	rest	3.91763	3.15294	3.91763	null																									89.6	52.2							48.8					82.9		79.9		59.6
412	PF3D7_0909500	rest	3.88516	3.12048	3.88516	SPM1	19		1	4				5				0	0	4	0	26				5	22			22		42.5		97.1		95.6	96.5	74.8		97.3	55.3	0.8	90.6		91.2		40.4	40
413	PF3D7_0900700	rest	3.88367	3.11898	3.88367	RIF																										41.4		89.9			31.4	74	67.3
414	PF3D7_0514300	rest	3.88051	3.11582	3.88051	null				1								0	0	0	0	2									67	66	49	47.5		55.6	13.6	0	65.4	54.6		84.2	43.8		78.4		51.5	43.6	48.7
415	PF3D7_0516100	rest	3.87551	3.11082	3.87551	ATPase1				3								0	0	0	0	4										60.5					48.7	0				94.6	38		64.7		40.3
416	PF3D7_1355200	rest	3.85885	3.09416	3.85885	null			1									0	0	0	1	0									49.8	50							59.9			19.3	12.1		52.6
417	PF3D7_0209500	rest	3.84512	3.08043	3.84512	null	20																			18	38			5	76.1	75.7		44.3	58.5	63			80.7	40.2		4.2	1		67.5				54.3
418	PF3D7_1000200	rest	3.81061	3.04592	3.81061	RIF																									41.1	49.3					12.6	78.2	54.3
419	PF3D7_0937600	rest	3.80327	3.03858	3.80327	VAR																										42.5		55.1					47.6
420	PF3D7_0826000	rest	3.79173	3.02705	3.79173	null			1									0	0	0	1	0									58.4	65.8							68.9			24.7	21.5		42.6
421	PF3D7_0815100	rest	3.77827	3.01358	3.77827	null																														47.4			40.7			40.4	11.1		63.4				48.3
422	PF3D7_1450500	rest	3.76306	2.99837	3.76306	null			2	1								2	0	0	1	1					3			2	53.5	75.1	48.2	64.6		59.2			61.5	69.6		23.3	38.3		53.3		48.5	40.3
423	PF3D7_0727700	rest	3.76189	2.99721	3.76189	null	2			2								0	0	0	0	2									41.5	66.5					30	0		53.8	76.1	43.7	15.2		54
424	PF3D7_1135500	rest	3.74462	2.97993	3.74462	null																									52	42.9				84.4	21	0	61.8	68.7		70.7	75.2	58	47.2	49.6	47
425	PF3D7_1405500	rest	3.73681	2.97213	3.73681	CBWD1	2																								68.4	68.3					29.8	51.1	88.1	50		31.6	22.3	65.3	65.5	58.6		64.4
426	PF3D7_1362500	rest	3.73523	2.97054	3.73523	null									1			0	0	0	0	1										50.3			55.5		6.7	59.6	40	50.9	46.9	72.4	42.2		42.1				64.4
427	PF3D7_1016500	rest	3.73277	2.96809	3.73277	null				2								0	0	0	0	1									65.6	57.6			63.7		5.8	0	43.4									63.3	62.7
428	PF3D7_1402900	rest	3.73063	2.96594	3.73063	null																									49.2	70.9		55.4					52.6			28.3	4.1
429	PF3D7_1241600	rest	3.70663	2.94194	3.70663	null	5																					4			53.8	66.6		64.3			42.4	65	97.7	74.7	56.9	27.6	10.7		71.5		44.8
430	PF3D7_0900500	rest	3.70631	2.94162	3.70631	RIF																									68.5	52.2		91.1			31.5	70.1	55.7		40.6
431	PF3D7_0821100	rest	3.68969	2.925	3.68969	PK1												0	0	0	0	2					5			5	82.1	84.2	67.5	71.7	91.7		9.6	0	82.1	46.4	41.6	55.8	20.6		66.2		48.6	84	85.6
432	PF3D7_0421800	rest	3.68218	2.91749	3.68218	null																										94.7		81.7	99.4	91.2			61.3	76.6		1.9	76.8		99.7		62.7		99.7
433	PF3D7_1331000	rest	3.66417	2.89949	3.66417	null								1																	76.2	66.7	75.7	81.3	93.3	50.2	52.9	91.4	62.4	53.5	71.6	2.9	3.1	73.2	69.1	73	43.6		92.8
434	PF3D7_0600400	rest	3.66151	2.89683	3.66151	VAR																																	47.4					27.7		32.6
435	PF3D7_0113800	rest	3.65694	2.89226	3.65694	null												4	0	0	0	1									50	76		95.7	77.3													45.6	91
436	PF3D7_1477600	rest	3.65126	2.88658	3.65126	SURF14.1																										54		87.2					62.5
437	PF3D7_1402100	rest	3.64809	2.8834	3.64809	null	3																								51.5	62.6					30.5	0	42.1								40.7	51.9
438	PF3D7_1318900	rest	3.61215	2.84746	3.61215	null					1																					64.8				46.7	4	0		48.7		7.7	46.2
439	PF3D7_0609900	rest	3.61212	2.84743	3.61212	null																									57.3	45.6		86.3		48.6				56.2	68.7	7.8	20		80.2			57.3
440	PF3D7_1002300	rest	3.61062	2.84594	3.61062	null																																				14.4	52.5		46.1
441	PF3D7_1132700	rest	3.60111	2.83642	3.60111	null																									44.3	57.4		68.2	65.3	61.3	25.6	58.9	58.5	75.1		89.7	79		50.9		52.7	71
442	PF3D7_0217000	rest	3.57909	2.8144	3.57909	null				1								0	0	0	0	1										78.4				65.6			66.9	66.4	63.7	19.4	51.5		95.5
443	PF3D7_1339600	rest	3.57116	2.80648	3.57116	null				2							3	0	0	0	0	2									53.4	58.6	42.1		74	42.8	43.9	60.4	60	58.6	58.8	51.7	43.4		87.1				52
444	PF3D7_1012800	rest	3.56607	2.80139	3.56607	null																										70.4							48.1			33.6	14.7		52.1
445	PF3D7_0626300	positive	3.54269	2.77801	3.54269	FabB/FabF	8																				15	3		12				71.7	56		12.9	0	51.9	48.3		47.6	0.6				90.4		51.2
446	PF3D7_1467200	rest	3.53367	2.76898	3.53367	WDR79																									66.3	51.7					18.9	0	76.7			28.3	9		70.5			58.1
447	PF3D7_1363300	rest	3.53241	2.76773	3.53241	null				1								0	0	0	0	1									54.4	65.6	49.9			52.7			65.1	69.7	50	47.2	41.4				54.2	70.4
448	PF3D7_1100400	rest	3.5187	2.75401	3.5187	RIF				1								0	0	0	0	1												85.2
449	PF3D7_0200700	rest	3.51232	2.74763	3.51232	RIF				1								0	0	0	0	1												97.5			3.2	67.2	87.1
450	PF3D7_1117000	rest	3.5111	2.74641	3.5111	null				1								0	0	0	0	1												67.1		44.2	55.1	0			59.1	37.1	24.3		79.3
451	PF3D7_1208000	rest	3.50334	2.73866	3.50334	null																									44.4	89.8				54			54.6	62.9		37.1	13.4
452	PF3D7_1022300	rest	3.4839	2.71921	3.4839	ZIPCO																									47.4				90.2	60.5	20.7	59.3		75.3		80	6.9	35.6	68.8	46.6			85
453	PF3D7_0101000	rest	3.48268	2.71799	3.48268	RIF																												65.6			0	56.5	61.7
454	PF3D7_0324400	rest	3.48268	2.71799	3.48268	RIF																												77.8			2.2	52.6	63.8
455	PF3D7_0401000	rest	3.48268	2.71799	3.48268	RIF																												79.5			23.8	77.7	61
456	PF3D7_0401500	rest	3.48268	2.71799	3.48268	null																												77.7			7.3	75.8	62.9
457	PF3D7_1149800	rest	3.48268	2.71799	3.48268	RIF																												72.7			5.5	60.1	76.8
458	PF3D7_0100100	rest	3.48194	2.71725	3.48194	VAR				1								1	0	0	0	1										67.5		96.2	60.4	42.7	25	78.2	40.8									71.5	57.3
459	PF3D7_0617400	rest	3.47898	2.7143	3.47898	VAR			1	2								1	0	0	0	2										73.4		75.1			18.3	0	56.2									60.5
460	PF3D7_0809100	positive	3.47044	2.70575	3.47044	VAR				1								0	0	0	0	2										84.7		87.9		50.7	55.5	57.1		43.1							56.6	70.9
461	PF3D7_1030400	rest	3.45852	2.69384	3.45852	null																									60.9	80.2			48				54.8	53.7		16.9	26.8		95.2			52.7
462	PF3D7_1462900	rest	3.42398	2.65929	3.42398	null																									50.9	51.8							56.7						46.5
463	PF3D7_1243200	rest	3.42214	2.65746	3.42214	null																										40.8								41.1		44.4	46.7		41.8
464	PF3D7_0211100	rest	3.39663	2.63194	3.39663	null																									41.9						8	0	61			11.1	13.4
465	PF3D7_1415600	rest	3.39298	2.6283	3.39298	null												0	0	0	0	1									60.6	63.5	60.3		70.1	58	2.6	0	80.7	49.7	48.8	31.1	25		64.1		55.8	54.7	73.6
466	PF3D7_1340000	rest	3.38401	2.61933	3.38401	PSOP7																									55.9	82.9		98.3	60.3	53.6	48.6	82.6	45.7			6.3	5.3		48.2		49.1	61.6	53.3
467	PF3D7_0300900	rest	3.37376	2.60907	3.37376	null				1								0	0	0	0	1									68	79.6		86.9
468	PF3D7_1130500	rest	3.35688	2.59219	3.35688	null			1								5	1	0	0	0	0		3			7			4	71.3	83.9	51.5		69.8	58.5	22.1	78.1	75.3	63.3	58.6	47	55.8		78.7		56.9		82.3
469	PF3D7_1028900	rest	3.34566	2.58098	3.34566	IMC1m	21							1												15	16			15	73.8	87.3	54		60.7	71.6	47.2	74.5	65.4	62	66.4	14.9	2.6	95.8	83.8	97.1			57.9
470	PF3D7_1300900	rest	3.34411	2.57943	3.34411	null																															18.3	67.4	62.1
471	PF3D7_0420700	rest	3.33012	2.56543	3.33012	VAR				0								0	0	0	0	2										72.5		79.6														47.5
472	PF3D7_0820800	rest	3.32296	2.55828	3.32296	null				1								0	0	0	0	1												90.7	55.7	42.3			64	46.5					77.5				52.2
473	PF3D7_1432600	rest	3.30346	2.53877	3.30346	null				1								0	0	0	0	1									57.4	66.2	47.5			64.1	8	0	65.3		50.1	40.4	24.5		60.5		41.6	42.1
474	PF3D7_0425000	rest	3.29871	2.53402	3.29871	null																										79.7		40.6			2.5	83.2	45.2
475	PF3D7_0925200	rest	3.28146	2.51677	3.28146	RRP8	5		1	1								2	0	0	0	1					7		1	6	94.7	97.8	47	64.9	98.7	93.5	28.8	62.3	76.6	66.6	44.2	17.5	11.6	30.4	84.9	36.1	78.7	82.1	98.9
476	PF3D7_0933100	rest	3.2716	2.50691	3.2716	null				1								0	0	0	0	1									44.5	83.1		54.9	72.6	92.9	27.4	53.4		63.1		13.8	13.5		70.7			41.4	72.9
477	PF3D7_1210700	rest	3.24288	2.4782	3.24288	null	2																								47.6		48.1			42.2			66.8	65.5	44	82.4	76.7		52.8		48.3
478	PF3D7_0705200	rest	3.229	2.46431	3.229	null																										52.2					20	0				55	3.1		58.6
479	PF3D7_1217600	rest	3.2254	2.46072	3.2254	null																									41.6	52.6			60.6	82.7	22.1	0	71.9	65.2		11.6	53.2		81.4
480	PF3D7_1254500	rest	3.21724	2.45256	3.21724	RIF												0	0	0	0	1												62.8
481	PF3D7_0304700	rest	3.20689	2.4422	3.20689	null																										95.1		67.7	83.7				62.4		40.4			11.3		21			56.9
482	PF3D7_0815900	rest	3.2041	2.43942	3.2041	aLipDH	11																				6			5				48.4		56.9	50.5	0	41.4	50.5	50.6				54.2		81.7
483	PF3D7_1372500	rest	3.1966	2.43191	3.1966	null																									74			51.3					79.2	54.3	45.8
484	PF3D7_0614200	rest	3.18397	2.41928	3.18397	NAR1	5											2	0	0	1	0									53.8	60.4		65.9	85.7		60.5	0	68.7			45.2	21.5		89.5			56.2	81
485	PF3D7_1476400	rest	3.16966	2.40497	3.16966	FIKK14				1								0	0	0	0	1									71.4	40.3		69.4		42.9	39.2	0	98	61.8				72		75.7		84	46.9
486	PF3D7_1304600	rest	3.12769	2.36301	3.12769	null				1								0	0	0	0	2							1		53.3	78.4		81.3			12.8	0	77.7
487	PF3D7_0704200	rest	3.08054	2.31585	3.08054	null	14	2	1	1								0	0	1	1	1					3			2	65.1	45		42.9					73.3			57.3	43.3		58.4		41.2	64.4
488	PF3D7_1444000	rest	3.07749	2.31281	3.07749	null																										60.6				76.4					52.8	3.6	53.2
489	PF3D7_1452300	rest	3.0714	2.30671	3.0714	Der1-1											2										1			1	48.9	48.7					4.4	0		45.7		49.9	12.8
490	PF3D7_0312200	rest	3.04185	2.27716	3.04185	null											11	0	0	0	0	2										68.4	58.1	71.1		90	11.6	0		47.1		4.1	6.7	57.8	82.9	2
491	PF3D7_1409000	rest	3.03899	2.2743	3.03899	null																					3			4	72.6	71.2		61.8			34.2	0	81.9	64.5	56.1	41.4	11					65.5
492	PF3D7_0827100	rest	3.03487	2.27018	3.03487	IF2c				1							3	0	0	0	0	1									54.5	74.4	53.2	68.3	68.3	47.3	28.4	0	55.8	41.2	54.5	30.2	23.1		62.9		50.4	52	65.5
493	PF3D7_1111900	rest	3.02916	2.26448	3.02916	null				1							6	0	0	0	0	1			13		3			3	48.2	49			45.3	57.9			43.5	65.5	55.5	85.2	65.3		62.9		58.7
494	PF3D7_1419500	rest	3.02444	2.25975	3.02444	null																									64.3	93.5				59.2			79.4	61.5	41.7	6.8	59.5		72.9		63.9		61.7
495	PF3D7_1106400	rest	3.01097	2.24628	3.01097	null																									51.4	75.4							51.3	63.1	55.6	82.4	60				40
496	PF3D7_1477900	rest	3.00983	2.24515	3.00983	ACS1b																												53.3			0	71.3
497	PF3D7_1413100	rest	2.99017	2.22548	2.99017	null				1								0	0	0	0	1										66.4				82.4	14	0				0.9	22.5
498	PF3D7_1307700	rest	2.97803	2.21335	2.97803	null						1	1		1												7			8	79.1	82.1	77.6		86.4	61.6	14.4	0	86.7	68.3		41.9	23.1		56.6		51.1	64.9	76.6
499	PF3D7_0623400	rest	2.97089	2.2062	2.97089	null												0	0	0	0	1													46.8	53.1	61.8	0	42.3	60.8	49.4	13.9	1.3		40.6		47.3		41.4
500	PF3D7_0936700	rest	2.96677	2.20208	2.96677	null																									63.3	73.6							77.5
501	PF3D7_0607800	rest	2.95842	2.19374	2.95842	null			8	2								1	0	0	0	2									45.8	41.1		88.4		48	23.4	0	55.6	48.5		80.7	74.5		77.5		41.5
502	PF3D7_1421500	rest	2.91421	2.14952	2.91421	TIM8			1									1	0	0	0	0					5		5	5	70.4	71.6				44.9	1.9	0	81.5	55.8		17	1.7				40.6	42.4
503	PF3D7_1474300	rest	2.90946	2.14477	2.90946	null								1																	42.4	64.6		52.7		50.8			53.3	55.6	56.1	24.9	76.8		42.5
504	PF3D7_1005700	rest	2.89123	2.12654	2.89123	null																																				36	21.7
505	PF3D7_1220800	rest	2.89123	2.12654	2.89123	null																																				3.6	13.9
506	PF3D7_1226000	rest	2.86726	2.10258	2.86726	null			5	1								1	0	0	1	1										53.2		45.8	92		41.4	86				40.5	35.2		61.3		70.9		85.2
507	PF3D7_1301500	rest	2.8394	2.07471	2.8394	null																									63.5	64.7							62.3	47.1
508	PF3D7_1429900	rest	2.79155	2.02687	2.79155	WRN									1			1	0	0	0	0									51.6	65.4	54.8	47	89.1	80.5	59.5	86.4	91	65.2	50.4	73.1	72.9	93.1	63.6	91.4	51.3	44.6	86.8
509	PF3D7_1226500	rest	2.77469	2.01	2.77469	null			7									1	0	0	0	1									43.4	41.2		51.5		51.1	2.4	0				38.5	19.8		79.1		44.2
510	PF3D7_0911400	rest	2.76736	2.00267	2.76736	null				1							3	0	0	0	0	1									68.2	57.8				41.4	61	0	74.9		45	51.5	47.8		46.1			55.3
511	PF3D7_0405300	rest	2.75345	1.98876	2.75345	LISP2																						3			41.9	85.2		70.9			16.3	0	65.6
512	PF3D7_1309900	rest	2.75109	1.98641	2.75109	null			1									1	0	0	0	0									43	59.6		43.6		55.3			55.1	54.9		31.5	56.2		45.6				40.7
513	PF3D7_1112800	rest	2.74629	1.9816	2.74629	null																										88.4							74.8			28.9	56.2
514	PF3D7_0629000	rest	2.74523	1.98055	2.74523	null																					1					43.5			49.6							51.6	22
515	PF3D7_0819800	rest	2.73728	1.9726	2.73728	null				2							30	0	0	0	0	2			3						49.7	91.7		90.2		98.2			47.8	41.3	54.8	9.8	74.6		83
516	PF3D7_0110100	rest	2.72376	1.95907	2.72376	null												2	0	0	0	0					4			2	56.3	77.7			67.8		10.6	0	44.1	45.4		23.4	80.6		91		51.7	66.5	76.5
517	PF3D7_1016200	rest	2.72366	1.95898	2.72366	null				1							5	0	0	0	0	1									69.9	72.8	53.6			54.5			84.1	59.7	47.1	83.8	46.5	69.7	41.6	72.9		48.6
518	PF3D7_1041100	rest	2.70669	1.942	2.70669	RIF																												88.2			11.7	84.7
519	PF3D7_1440300	rest	2.69234	1.92765	2.69234	PBGS																															8.7	0	72	63.5	50.4	52.5	23.1				73.3
520	PF3D7_0532900	rest	2.6586	1.89392	2.6586	RIF																									41.1			96.8			2.3	57.9	41.6
521	PF3D7_1024200	rest	2.65807	1.89339	2.65807	null																									47.4	55.9		46.7	61.9	74.7	14	0	52.8	81.5	40.1	22.2	1.9		85.1		64.4
522	PF3D7_1218700	rest	2.65318	1.88849	2.65318	null																										74.7				64.6						14.5	32.4
523	PF3D7_0420900	rest	2.63642	1.87173	2.63642	VAR				2																						44.3
524	PF3D7_1233000	rest	2.6208	1.85611	2.6208	EF-G			1									4	0	0	0	0					5			7	53.4	46.7	43	71.9	65.2	51.1	10.9	0	50.4	48.3		55.2	38.3	31.4	48.8	32.4	67.8	49.5	68.6
525	PF3D7_1219200	rest	2.61539	1.8507	2.61539	RIF																									42.4	45.3		79.1						57								48.9
526	PF3D7_1217400	rest	2.61388	1.8492	2.61388	null												1	0	0	0	0									78.7	83.5	54.7	44.9	95.7	68.7	12	81	76	79.1	62.2	12.9	26.8	10.8	62.7	31.9	51.5	52.6	97.3
527	PF3D7_1142200	rest	2.61387	1.84919	2.61387	null																										70.2			52.9		0	51.8	43.7			58.9	38		48.8
528	PF3D7_1366100	rest	2.59474	1.83005	2.59474	null	4																				4			5	86.8	60	59.3	51.3	91.4	74.3			86.7	83.7	44.1	4.6	76.4	20.9	83.2	26.4	40.5	71.2	95.9
529	PF3D7_0908600	rest	2.55879	1.7941	2.55879	null																									65.4	48.7							63.9	47								67.3
530	PF3D7_0509500	rest	2.55074	1.78606	2.55074	null												1	0	0	0	0									42.1	83.2			75.1	58.5	14	0	52.9	63.8		13.1	20.3		92.6		61.8		77.7
531	PF3D7_0600700	rest	2.54979	1.7851	2.54979	RIF																												66.3			10.2	66.8	44.8
532	PF3D7_0901300	rest	2.54979	1.7851	2.54979	RIF																												76.5			0	61.9	45.5
533	PF3D7_1040600	rest	2.54979	1.7851	2.54979	RIF																												75.8			18.7	77.3	41.6
534	PF3D7_1149900	rest	2.54979	1.7851	2.54979	null																												68.3			33.7	69.5	41.9
535	PF3D7_1480000	rest	2.54979	1.7851	2.54979	RIF																												75.6			5.3	56.1	40.8
536	PF3D7_0712000	rest	2.54086	1.77618	2.54086	VAR																										66.4		95.3	74.8	52.5	78.2	89.2	45.1	43.7								61.8	62.2
537	PF3D7_1214700	rest	2.53836	1.77367	2.53836	null											8								6		3			3	41.4	63.6								72.3		57.9	25.4				48.5	51.3
538	PF3D7_0808800	rest	2.53161	1.76692	2.53161	RIF												0	0	0	0	1												89.7			2.6	57.2											41.9
539	PF3D7_1368800	rest	2.52828	1.7636	2.52828	ERCC4				2								0	0	0	0	3									60.5	52.8	50.1	52.2	60.4	52.1	27.2	0	71.6	49.9	51.2	64	38.2		48.8
540	PF3D7_1105200	rest	2.52747	1.76278	2.52747	WDR8																										41.7		71.9	65	72.9				72.5		86.2	77.1		51.2				66
541	PF3D7_0906800	rest	2.51658	1.7519	2.51658	null												0	0	0	0	1									49.1	52.5			52.6		14.7	0	68.4									50.3	62.6
542	PF3D7_0812900	rest	2.51109	1.7464	2.51109	null						1																				57.1			66.2		15.5	65.8	81.6										64.7
543	PF3D7_1478400	rest	2.50819	1.74351	2.50819	null																										70.9							64.5		48.4
544	PF3D7_1460200	rest	2.48129	1.71661	2.48129	null																			1						42.1	58.4				61	32.7	0	79.4	67.3		12	1.9				69.6	48.4
545	PF3D7_1117200	rest	2.46959	1.70491	2.46959	null																										73		74.9		75.2	8.6	0				35.2	24.3		90
546	PF3D7_1318200	rest	2.46003	1.69535	2.46003	G3PAT	4																												58.7		7.3	0		40.8		84.6	10.1		46.5		48.2
547	PF3D7_0208300	rest	2.41787	1.65318	2.41787	null																									64	67.7					21.3	0	59.4		49.5	76	23.9		95.1		41	55.6
548	PF3D7_0921400	rest	2.41505	1.65037	2.41505	NifU												0	0	0	1	0					2			1		43.9					2.8	0	50.8	69.8		31.4	21		53
549	PF3D7_0703400	rest	2.4148	1.65012	2.4148	null																										52.5		63.6	70.4	52.2	33.9	0	56.5	43.1	58.6	44.5	67.5					41.7
550	PF3D7_0732200	rest	2.41123	1.64654	2.41123	RIF																															13	58.3	46.9
551	PF3D7_1311600	rest	2.38653	1.62184	2.38653	null				1								0	0	0	0	1									81	85.8	88.5	72.4	98.1	70.6	33.3	65.5	78.9	66.1	64.9	3.6	1.9	23.5	44.9	47.1	56.8	66.8	96.3
552	PF3D7_1334300	rest	2.37157	1.60688	2.37157	MSRP5				1								0	0	0	0	3									94.5	95.6	52.7	77.8		87.9	15.6	0	78.8	65		3.1	9.1	78.2	52.7	74.4	42.8
553	PF3D7_1409500	rest	2.37124	1.60656	2.37124	null				1								0	0	0	0	1									63.9	92.3		77.5	52.2	62.2			67.5		67.1			91.6		90.4	71.8		41.6
554	PF3D7_1341600	rest	2.37123	1.60654	2.37123	GPI10																					1				43.3		47.7	44.5			21.7	0	65.4	66.1		33.2	59.8		86.9		54.7
555	PF3D7_0605700	rest	2.37108	1.6064	2.37108	null	6																				8			7		46.6		64.1		60	19.4	0	46.9	73.1	70.9	4	65.9		50.9		52.1
556	PF3D7_0923300	rest	2.3672	1.60251	2.3672	PLP3																									42.2			59.9								0	12.6		44.2			50.7
557	PF3D7_1247000	rest	2.36694	1.60225	2.36694	DIA2												1	0	0	0	0									59.5	72.2			76	77.7	61.3	84.3		82.7	59.7	21.5	81.6		99		48.9		82.9
558	PF3D7_0115600	rest	2.35457	1.58989	2.35457	RIF																									49.8			64.6			63.6	83.3
559	PF3D7_0102800	rest	2.35202	1.58733	2.35202	null				1								0	0	0	0	1									41.1	61.9			85.7		17.1	0	48.5	50	71.3	28.3	52.7		62.3
560	PF3D7_1425800	rest	2.34775	1.58307	2.34775	null									1																75.6	94.1	63.3	70.5	71.5	83.7			42	63.9				99.1		98.9	71.2		81.2
561	PF3D7_1433900	rest	2.34518	1.58049	2.34518	null				1						1		0	0	0	0	1										48.3				65.5			82.4		58.6	24.2	18.6		61.1
562	PF3D7_1461000	rest	2.33998	1.57529	2.33998	null																									41.7	95.5		40.8		70.4	27.6	0	75	44.6	44.1	66.9	54.7	74.2	63.3	88.6
563	PF3D7_0315200	negative	2.33229	1.5676	2.33229	CTRP				1								3	0	0	0	1										45.3		95.1	42.9		62.6	77	53.2		43.4	0	0.2		50.1			55
564	PF3D7_1479700	rest	2.31275	1.54806	2.31275	RIF																												65.8			2.1	54.5			40.7
565	PF3D7_0808600	rest	2.30848	1.54379	2.30848	VAR				1								0	0	0	0	2										74.8		97.2	63.8		62.9	64.2										64.7
566	PF3D7_1202500	rest	2.29829	1.53361	2.29829	null																									57.7	58.4		47.3	65.1	53			80.1									56.4	70
567	PF3D7_0222300	rest	2.28312	1.51844	2.28312	EPF4																									52.9								57.9		42.2
568	PF3D7_0601100	rest	2.28312	1.51844	2.28312	EPF3																									50.9								54.4		41.5
569	PF3D7_1478700	rest	2.27373	1.50904	2.27373	null																										47.4					0	58.2
570	PF3D7_1411400	rest	2.26952	1.50484	2.26952	PREX					1							0	0	1	0	0					1			1	48.4	57.6	50.4				33.7	0	78.6	40.9	42.8	89	21.6				51.6
571	PF3D7_0411300	rest	2.23278	1.4681	2.23278	null																								1	43.5		40.6			48.4			40.3	66.1					90.3		50.5
572	PF3D7_0324800	rest	2.22892	1.46423	2.22892	RIF																												79.5			24	80.4			59.4								41.6
573	PF3D7_1335600	rest	2.20812	1.44344	2.20812	null																									64.5	54.2	42.3			43.8	18.1	0	77.3	57.3	49.5	28.7	38.7		51.4			46
574	PF3D7_1225400	rest	2.19492	1.43023	2.19492	null																									84.9	96		71	83.6	85.9	22.6	0	74.4	75.1		13.6	9		90.2		54.9	78.9	90.7
575	PF3D7_0615800	rest	2.17646	1.41177	2.17646	null				1							4	1	0	0	0	1					4			2	50.4	69.4	48.3		58.4	41.2	43.2	67.7	80.1	59.7	75.6	48.2	26.8	81.7	62.6	78	54.1		69.9
576	PF3D7_0832100	rest	2.16354	1.39886	2.16354	RIF																									53.6			81.8					60.3
577	PF3D7_1303600	rest	2.15839	1.39371	2.15839	null																									67.5	99.9			73.1	64.2				70.5		13.6	13					57.8	81.8
578	PF3D7_1476900	rest	2.1289	1.36422	2.1289	null																									42.7	62							44.9		41.6
579	PF3D7_1005400	rest	2.1224	1.35771	2.1224	null																															4	0				4.3	12.3
580	PF3D7_0623700	rest	2.11864	1.35396	2.11864	null			1									3	0	0	0	0									41.4	65.3					23.1	0	66.7		56.6	13.3	9.5		65.2		42.9
581	PF3D7_0223400	rest	2.10793	1.34324	2.10793	RIF				1								0	0	0	0	1									41.6			88			9.3	0
582	PF3D7_0101900	rest	2.10501	1.34032	2.10501	RIF																												98.5			8.7	55.5	46.1
583	PF3D7_0300500	rest	2.10501	1.34032	2.10501	RIF																												94.8			3	54.3	50.6
584	PF3D7_0632400	rest	2.10501	1.34032	2.10501	RIF																												93.3			6.2	73.2	44.3
585	PF3D7_0732500	rest	2.10501	1.34032	2.10501	RIF																												94.8			12.7	74.8	53.1
586	PF3D7_1040700	rest	2.10501	1.34032	2.10501	RIF																												91.6			6.8	61.6	40.5
587	PF3D7_1254000	rest	2.10501	1.34032	2.10501	RIF																												91.9			8.4	78.6	41.9
588	PF3D7_1342200	rest	2.10484	1.34016	2.10484	null																									41.4	41			41	47	16.8	56.1				59.4	28.4		60.2
589	PF3D7_0521100	rest	2.09862	1.33393	2.09862	null											16	0	0	0	0	1														54.5	20	0				40.1	25.2
590	PF3D7_0423000	rest	2.08667	1.32199	2.08667	null																									65.5	89			58.1	76.2			47.4	73.2	40.8	9	63.9		83.9		53.7		76.2
591	PF3D7_0421900	rest	2.07189	1.30721	2.07189	null																									45.2	84.7			96.7	99.7			46.3	98					67.9		47.5		98.6
592	PF3D7_1454800	rest	2.06107	1.29638	2.06107	null				1								0	0	0	0	2										54.6		82.5		96.5			87.3	88.3		1.2	79.6		71.1
593	PF3D7_0202300	rest	2.06073	1.29605	2.06073	null																									65.8								56.1	46.4
594	PF3D7_0832800	rest	2.05473	1.29004	2.05473	RIF																												63.7					64.2
595	PF3D7_0926000	rest	2.04845	1.28376	2.04845	null																									55.5	72.2		42.4	41	75.6	49.8	61.5			54.7	51.2	51.1		82.7		44
596	PF3D7_0114300	rest	2.04495	1.28027	2.04495	EPF4																										90.7		80.8			2.8	55.6	70		56.3
597	PF3D7_1453600	rest	2.04089	1.27621	2.04089	null				1								0	1	0	0	1									45.6				51.7		26	0	57.3			77.6	18.4						45.4
598	PF3D7_0617600	rest	2.03579	1.27111	2.03579	null																										75.8		62.2					44.4	42.7
599	PF3D7_1471700	rest	2.03258	1.2679	2.03258	null																												98.3		98	36.2	0	49.2	87.2				58.8		64.3
600	PF3D7_1026500	rest	2.02821	1.26352	2.02821	null																					8			7	94.9	85.1		65.4	98.2	81.1				80.7	45				99.9		64.9	53.2	100
601	PF3D7_1015700	rest	2.02769	1.263	2.02769	null																			1						57.3	71.4				42.7				50.8		57	72.3
602	PF3D7_1336100	rest	2.01367	1.24898	2.01367	null																									51	55.6			76.5	55.3				83.2	63.4	42.5	6.7		81		57.4	46.8	74.4
603	PF3D7_0214500	rest	2.0072	1.24252	2.0072	null																									49.9	70.1			53.6				52.9			54	9.7	9.3	63.1	11.5
604	PF3D7_0723100	rest	1.99416	1.22947	1.99416	null																													85.3	78.9	14.6	0	74.9	42.8		7.5	71.9		71.6				46.4
605	PF3D7_1223600	rest	1.99176	1.22707	1.99176	null			1									0	0	1	0	0									50.7	49.6							67.4			28.6	6.1		76
606	PF3D7_1480100	rest	1.96762	1.20294	1.96762	null																										57		70.9					52.5
607	PF3D7_1017800	rest	1.9507	1.18602	1.9507	null																									50.7	57.3			75.9		45.7	88.2	74.5		70	40.9	18.4		69.2				67.4
608	PF3D7_1450800	rest	1.95022	1.18553	1.95022	null												1	0	0	0	0									42.6	43.2		63.5			27.1	0		51.1		87.6	49.3		50.6
609	PF3D7_1363700	rest	1.93715	1.17247	1.93715	null				1								0	0	0	0	1									54.5	76.5	40.3	45.3		51.2	6.4	0	49.7	50.8				23.5	58.1	31.4
610	PF3D7_0100800	rest	1.91617	1.15148	1.91617	RIF																																	60.2
611	PF3D7_0102000	rest	1.91617	1.15148	1.91617	null																																	78.4
612	PF3D7_0532700	rest	1.91617	1.15148	1.91617	VAR																																	71.6
613	PF3D7_API03800	rest	1.91617	1.15148	1.91617																																		67.6
614	PF3D7_0502700	rest	1.91409	1.1494	1.91409	null			1									0	0	0	1	0									45.7	66.6		68.7			32	0	64.9			20	12.3		43.9		57.6	58.3
615	PF3D7_1217100	rest	1.88795	1.12326	1.88795	SPO11																									60.2	88.3			70.4	57.5	41.1	82.4	57.7	82.9	58.1	29.5	69.2					46.3	71.5
616	PF3D7_0115400	rest	1.86797	1.10328	1.86797	null																												58.9			18.1	70.4	48.6
617	PF3D7_0115200	rest	1.85365	1.08896	1.85365	RIF			1	1								0	0	1	0	1												85.7			0	53.8						75.4		5
618	PF3D7_1030300	rest	1.84696	1.08228	1.84696	null												0	0	0	0	2									92.9	95.7	77.5	85.3	96.1	88.6	51.9	0	83.5	65.8				59.8	92.8	50.1	53.1	50.9	87.5
619	PF3D7_1368000	rest	1.84383	1.07914	1.84383	null																									49.3	79.3				65.2			55.6	75.6	54.1	43.8	18.4						41.2
620	PF3D7_1121000	rest	1.8308	1.06612	1.8308	DHHC3	3								1											4	4			4	73.1	93.7	61.9		92.6	91.8	86.4	90.1	79.9	90.8	50.6	16.3	91.1		96.4		68.3		93.3
621	PF3D7_1306500	rest	1.83004	1.06535	1.83004	null			1	3							30	0	0	1	0	1			9							46.4				50.1						37.3	83.9	95.9	44.9	94.3
622	PF3D7_0114400	rest	1.82906	1.06438	1.82906	VAR																										43.1							54.1
623	PF3D7_0900300	rest	1.7872	1.02252	1.7872	RIF			1	1								0	0	1	1	1												94.1			9.8	84.9	55.6
624	PF3D7_0223100	rest	1.7815	1.01681	1.7815	RIF												0	1	0	0	0												78			1.5	0			48.8
625	PF3D7_0801300	negative	1.77727	1.01259	1.77727	WARP																										51.6		97.4	62.5	54.8			41.1	76.5					50.7
626	PF3D7_1364700	rest	1.74629	0.981602	1.74629	null																										61.6		73.3					72.5						44.8
627	PF3D7_1249700	rest	1.73542	0.970731	1.73542	null																										46.7		52.1	74.4	46.5			91.7										70
628	PF3D7_0101100	rest	1.72953	0.96484	1.72953	EPF4																																	57.9		42.2
629	PF3D7_0101200	rest	1.72953	0.96484	1.72953	EPF3																																	54.4		41.5
630	PF3D7_0222200	rest	1.72953	0.96484	1.72953	EPF3																																	54.4		41.5
631	PF3D7_0324200	rest	1.72953	0.96484	1.72953	EPF3																																	54.4		41.5
632	PF3D7_0324300	rest	1.72953	0.96484	1.72953	EPF4																																	57.9		42.2
633	PF3D7_0601000	rest	1.72953	0.96484	1.72953	EPF4																																	57.9		42.2
634	PF3D7_0631600	rest	1.72953	0.96484	1.72953	EPF4																																	57.9		42.2
635	PF3D7_0701500	rest	1.72953	0.96484	1.72953	EPF3																																	54.4		41.5
636	PF3D7_1039800	rest	1.72953	0.96484	1.72953	EPF3																																	54.4		41.5
637	PF3D7_1101600	rest	1.72953	0.96484	1.72953	EPF3																																	54.4		41.5
638	PF3D7_1202000	rest	1.72348	0.958791	1.72348	null				1								0	0	1	0	1									53.5	52.3	40.3			49.6	16.5	0	70.6	43.2	41.3	75.5	30.7				47	53.4
639	PF3D7_0512450	rest	1.70972	0.945032	1.70972																																								94.3
640	PF3D7_1431800	rest	1.70094	0.936251	1.70094	null																									47.2						17.7	0	62.8
641	PF3D7_1035000	rest	1.69172	0.92703	1.69172	null																					5			4	61.2	65.3				55.7	39.2	0	64.3		70.6	53.5	20.8		80.8			51.2
642	PF3D7_0721500	rest	1.66858	0.903889	1.66858	null																										67.2				58.5	21.9	0			57.1				95.4
643	PF3D7_1425600	rest	1.64575	0.881069	1.64575	null			1	1							8	0	0	1	1	2												43.9		85.9	3.6	0						51.3		42.1	57.5
644	PF3D7_0305000	rest	1.63205	0.867367	1.63205	EF-Ts												0	0	1	0	0					4			3	61.6	80.8			75.1	50.8	20.8	88.7	55.7	79.8	87.8	37.5	8.2		56.2		64.7	67.9	85.9
645	PF3D7_0401300	rest	1.62472	0.860032	1.62472	RIF				1								0	0	1	0	1												92.8			0	55.7
646	PF3D7_1149300	rest	1.62454	0.859853	1.62454	FIKK11				1								0	0	0	0	1									78.8	67.4		41.6	43.5		2.1	0	61.2									51.4
647	PF3D7_0420400	rest	1.62377	0.85908	1.62377	RRF2	1			1								0	0	0	0	1			4		1		1	1	71.9	70.1		83.9	70.1	57	73.6	89.5	80.4	74.8	71.2	35.7	29.9	96.1	73.5	71	66.3	54.2	77.9
648	PF3D7_1240200	rest	1.61922	0.854536	1.61922	null																												93.1					62.4									48.6
649	PF3D7_0600800	rest	1.60994	0.845259	1.60994	RIF																				2								96.8
650	PF3D7_0832900	rest	1.60994	0.845259	1.60994	null																												88.6					69.7
651	PF3D7_1368700	rest	1.59774	0.83305	1.59774	null																									83	79	67.9	66.5	91.4	52.4	7.9	76.5	67.1	58.1	65.7	11.7	1		41.5		82.6		94
652	PF3D7_1411600	rest	1.59137	0.826689	1.59137	null																										71.1		85.5					92.8	55.4		15.5	10.7						49.3
653	PF3D7_0101500	rest	1.57858	0.813894	1.57858	VAR																															25.4	84	84.1
654	PF3D7_1477200	rest	1.57579	0.811099	1.57579	null																									62.8			74.7			37.3	65.9
655	PF3D7_0810700	rest	1.5719	0.807216	1.5719	null												1	0	0	0	0			1		3			2	53.2	98.8		61.2	54.1	53.3	3.9	0	63.4	79.8							59.1
656	PF3D7_0106600	rest	1.57097	0.806282	1.57097	null																					1			1	51.3	98.6		99.4	57.8		1.8	0				9.1	3.5		97.4		69		46.9
657	PF3D7_0200600	rest	1.56651	0.801822	1.56651	RIF																												74.6			10.3	67.9
658	PF3D7_0223200	rest	1.56651	0.801822	1.56651	RIF																												71.6			18.6	69.1
659	PF3D7_0400800	rest	1.56651	0.801822	1.56651	null																												78.2			17.9	75.8
660	PF3D7_0901400	rest	1.56651	0.801822	1.56651	RIF																												69.1			10.7	61.1
661	PF3D7_0937300	rest	1.56651	0.801822	1.56651	RIF																												78			4.6	61.8
662	PF3D7_1040300	rest	1.56651	0.801822	1.56651	RIF																												76.3			15.8	53.4
663	PF3D7_1400500	rest	1.56651	0.801822	1.56651	RIF																												77.2			16.3	65.6
664	PF3D7_1479200	rest	1.56186	0.797177	1.56186	null																									53.6						96.1	99.4	49.9
665	PF3D7_1142000	rest	1.55914	0.794459	1.55914	null																										52.4					20.5	0	41.5			39.4	8.6
666	PF3D7_0828100	rest	1.54554	0.780853	1.54554	null																									48.4	49.2			48.9		30.8	0	65.5	41.6	54.5	29.6	7.6		71.9				57.6
667	PF3D7_0804400	rest	1.52014	0.755449	1.52014	METAP1c				1								0	0	0	0	1									58.6	64.2	65.6	88.1	65.4				85.6	73.6		59.3	50.4		84.9		65.5		68.1
668	PF3D7_0915300	rest	1.51919	0.754502	1.51919	null																									44.1	53.3			46		33.2	52.7	89.6		46.4	24.1	47.1		75.1				42.8
669	PF3D7_0901900	rest	1.51661	0.751926	1.51661	null																									65.5	40.8		57.3														45.8
670	PF3D7_0620200	rest	1.50823	0.743549	1.50823	null																										51.2			79.6							2.2	1.7		49.2				55.2
671	PF3D7_0932900	rest	1.50228	0.737591	1.50228	null											4								1							43.4			64.7	69.8	33.5	76		51.6		16.4	49.9		99				41
672	PF3D7_0629300	rest	1.49753	0.732844	1.49753	PL	7																						1		81.5	83.2	63.4	84.1	99.3				83.6	66.6		24.7	1.3	54.8	99.8	69			98.7
673	PF3D7_1339500	rest	1.49543	0.73074	1.49543	null																									71	74.5		68.4	65.5	43.9			64.8	74.8					56.5		64.4
674	PF3D7_0519500	rest	1.49222	0.727531	1.49222	CCR4			1	2				1			4	0	0	1	1	3					1			1	81.4	85.3	44.9	87.2	87.5	78.6	0	51.1	88.5	58.7		86.8	58	83.9	76.2	86.1	70.3	46.7	82.7
675	PF3D7_0409000	rest	1.48472	0.720037	1.48472	null				1							9	0	0	0	0	1			6		3			4		43.8			41.4		6.3	0	68.9			31.7	45.1		72.3
676	PF3D7_0631700	rest	1.48269	0.718003	1.48269	null																																						36.7		36.4
677	PF3D7_0608300	rest	1.48094	0.716257	1.48094	null																									61	68.8				61.9									82.1
678	PF3D7_0501700	rest	1.46977	0.705081	1.46977	null																												60.9		57.6
679	PF3D7_0718700	rest	1.46917	0.704482	1.46917	null																									49.2	50.5					19.6	0	43.1	60.9		58.6	62.9		95.3
680	PF3D7_1418100	rest	1.46302	0.698336	1.46302	LISP1			1	3	1							9	0	1	1	3						6											52.9			99.3	0.2		44.4
681	PF3D7_1320400	rest	1.456	0.691311	1.456	SPB																									59.1	76.2			43.3				78.9	57.8	72.6	23.4	8				47.2	56.8
682	PF3D7_1401000	rest	1.45361	0.68892	1.45361	GBPH																										43.3		75.3			35.2	55.7	77.4
683	PF3D7_0512500	rest	1.44952	0.684839	1.44952	null				1								0	0	0	0	1									46	67.5			63.8	50	17.2	0	54	51	79	59.6	52.9		92.1				46.1
684	PF3D7_1036400	rest	1.44291	0.678229	1.44291	LSA1																									51.9			85.1
685	PF3D7_1247600	rest	1.44034	0.675659	1.44034	null																										66.2			52.7	46.8						37.6	34.6		93.7				41
686	PF3D7_1322100	rest	1.4384	0.673717	1.4384	SETvs			2									1	0	0	0	0									82.7	77		78.1	82.7	50.9	56.1	83.1	66.7	45.5	40.1	87	57.7		72.4		56.9	74.4	80.8
687	PF3D7_1441000	rest	1.435	0.670315	1.435	null												0	0	0	0	1									61.5	53.8					2.1	0			47.8							60.3
688	PF3D7_0201300	rest	1.42795	0.663261	1.42795	null																															37.7	75.2
689	PF3D7_0222800	rest	1.42795	0.663261	1.42795	null																															7.3	76.6
690	PF3D7_0324600	rest	1.42795	0.663261	1.42795	null																															7.9	70.6
691	PF3D7_0425600	rest	1.42795	0.663261	1.42795	RIF																															9.4	58.3
692	PF3D7_0711900	rest	1.42795	0.663261	1.42795	RIF																															0	52.1
693	PF3D7_0732000	rest	1.42795	0.663261	1.42795	null																															2.5	76.2
694	PF3D7_0901600	rest	1.42795	0.663261	1.42795	null																															0	52.5
695	PF3D7_1400600	rest	1.42795	0.663261	1.42795	RIF																															0	55
696	PF3D7_0114800	rest	1.39938	0.634692	1.39938	null																									42	52.4
697	PF3D7_1473000	rest	1.39904	0.634356	1.39904	null																										84							53.7			16.3	18.2		53.7
698	PF3D7_0631200	rest	1.39789	0.633201	1.39789	VAR																												42.7			80.6	92.1	73
699	PF3D7_1255000	rest	1.39521	0.630527	1.39521	RIF																												69.3			55	79.3	73.5
700	PF3D7_0701400	rest	1.38266	0.617974	1.38266	EPF4																									57	63.7							57.9
701	PF3D7_0503500	rest	1.37137	0.606685	1.37137	null				1		1	2	1				0	0	0	1	1			3					1	49.4			68.7	40.6	53.9	42.1	65.9	56.8	51.7	41	28.5	14.7		40.4			45.6	43
702	PF3D7_1430600	rest	1.36795	0.603263	1.36795	null																									44.1	65				42.2	12.4	0	40.8	46.1	72.9				86.1		45.7
703	PF3D7_0202900	rest	1.36504	0.600354	1.36504	DHHC12																									58	78.9		67		70.3	24.6	0	41.1	77.5	50.7	28.7	52.9		40				51.8
704	PF3D7_1318500	rest	1.36369	0.599004	1.36369	null						2	1												3							58.2				81.7
705	PF3D7_0718800	rest	1.35532	0.590638	1.35532	null																														43.3	15	0	50.5	63.8		0	36.5		60.7
706	PF3D7_1210900	rest	1.35201	0.587322	1.35201	PIGM	77																								52.9	57.2			72.5	55	32.3	69	45.6	71.6	68.6
707	PF3D7_1473600	rest	1.34039	0.575705	1.34039	null																									78.1	74.6			50.4	46	75.2	79.9		79.1		24	28	64	93.5	4.1	98.2	42.6	45.4
708	PF3D7_1120300	rest	1.33867	0.573986	1.33867	null												1	0	0	0	0									50	70.8	65.3		85.6	63.2			69.5	64.5		63.3	34.6		90.9		48.8	45.9	78
709	PF3D7_1122000	rest	1.32605	0.561369	1.32605	null												1	0	0	0	0																				40	30
710	PF3D7_0616700	rest	1.326	0.561312	1.326	null																									51.7	66.3			75.7	75.3	8.7	0		68.4		58.2	65.7		67.8		60	41.3	79.3
711	PF3D7_1427700	rest	1.32444	0.559758	1.32444	null																									60	92.8							53.5	84.3	58.8				53.2		52.8	40.4
712	PF3D7_0930700	rest	1.31156	0.546873	1.31156	null																									66.3	64.9			45.8	63.4	8	0	68.3	53.3		42	32.6					41.2
713	PF3D7_0414200	rest	1.30695	0.54226	1.30695	null																									74.2	81.2				60.6				74.1	49	6.8	37.7
714	PF3D7_1252500	rest	1.30175	0.537065	1.30175	null				1								0	0	0	0	1									59.8					62.6				67.2								62.8
715	PF3D7_0700100	rest	1.29508	0.53039	1.29508	VAR																										54.5		93.4							43.9							52.1
716	PF3D7_0401900	rest	1.28507	0.520383	1.28507	ACS6				1								0	0	0	0	1									88.1	74.4		98.8			11.2	0	67.3					76.9		7.8
717	PF3D7_0530700	rest	1.25308	0.488391	1.25308	null																									62.2	59.6		51.9		49.9	12.7	0	66.8						51.3			57.2
718	PF3D7_1242100	rest	1.23535	0.470664	1.23535	null																									61.9	69.3	56.2		82.2	76.1				54.4		17.8	10.5	15.3	74.5	24.7			65.1
719	PF3D7_1106800	rest	1.23283	0.468142	1.23283	null																									57.8	77.6		90.5	42.3	57.5	72.3	61.3	50.5	40.9	41.9	67	44		83.2		47.7		40.6
720	PF3D7_1404700	rest	1.20445	0.439761	1.20445	null	10																				12			11	86.8	66.9	57.4		96.9				94.5			65.9	11.8	20.4	97.8	33.7			91.3
721	PF3D7_1213500	rest	1.19848	0.433793	1.19848	null	16					1															6			5					71.1	92.4	84	0	48.6	86.7		8.5	81.6	69.5	67	89.9			62.8
722	PF3D7_1211500	rest	1.16916	0.404474	1.16916	null																									59.1	60.1	44			48.5			59.7	63.4	58	44.1	14.2	56.1	67.1	63.8	68.9	63.2	41.8
723	PF3D7_0819300	rest	1.162	0.397309	1.162	null												3	0	0	0	0															17.7	0	40.3			45.6	12.8
724	PF3D7_0806300	rest	1.1544	0.38971	1.1544	null											2								4		6			4	56.4	57.2	45.1	66.4	62.8	50.7	63.3	94.1	67.3	77.1	87.6	52.9	36.6	98.1	71.3	86.6			63.8
725	PF3D7_0812000	rest	1.14869	0.384008	1.14869	null						1																			41.6	61.9			67.1	56.1	11	0		55.3	40.3	43.7	49.5		44.2				55.1
726	PF3D7_1220200	rest	1.14562	0.380935	1.14562	null																									44.3	70.9									51.7
727	PF3D7_0408100	rest	1.14456	0.379878	1.14456	null	3		2	1								0	0	0	1	1					1			1	77	85.9	46.4	41	62	71.9			74.3	52.6		59.2	40.2		83.3		42.6	61.2	62.4
728	PF3D7_1351300	rest	1.12982	0.365138	1.12982	null																													53.9		0	54				21.5	32		69.7				52.2
729	PF3D7_0700400	rest	1.12184	0.357158	1.12184	null																												60.7					47.9
730	PF3D7_0712500	rest	1.12184	0.357158	1.12184	RIF																												75.2					50.3
731	PF3D7_0400700	rest	1.12172	0.357037	1.12172	RIF																												92.8			3.7	69.1
732	PF3D7_0400900	rest	1.12172	0.357037	1.12172	RIF																												91.5			5.1	65.7
733	PF3D7_0401400	rest	1.12172	0.357037	1.12172	RIF																												85.9			4.1	62.2
734	PF3D7_0500300	rest	1.12172	0.357037	1.12172	RIF																												96.8			4.9	72.7
735	PF3D7_0500400	rest	1.12172	0.357037	1.12172	RIF																												92.7			12.8	76.8
736	PF3D7_0600300	rest	1.12172	0.357037	1.12172	RIF																												92			8.4	75.2
737	PF3D7_0631800	rest	1.12172	0.357037	1.12172	RIF																												98.2			12.4	79.3
738	PF3D7_0631900	rest	1.12172	0.357037	1.12172	null																												82.6			35.3	70.9
739	PF3D7_0632200	rest	1.12172	0.357037	1.12172	RIF																												89.6			0	52
740	PF3D7_0713000	rest	1.12172	0.357037	1.12172	RIF																												85.5			0	51.2
741	PF3D7_0732300	rest	1.12172	0.357037	1.12172	RIF																												84.7			4.4	61.2
742	PF3D7_0732400	rest	1.12172	0.357037	1.12172	RIF																												95.5			0	55.3
743	PF3D7_0800500	rest	1.12172	0.357037	1.12172	RIF																												88.2			8.5	66.2
744	PF3D7_1040000	rest	1.12172	0.357037	1.12172	RIF																												97.7			0	51.5
745	PF3D7_1040500	rest	1.12172	0.357037	1.12172	RIF																												95.8			7.2	69.9
746	PF3D7_1041000	rest	1.12172	0.357037	1.12172	RIF																												96.6			7.8	74.3
747	PF3D7_1101200	rest	1.12172	0.357037	1.12172	RIF																												93.7			24.1	74.4
748	PF3D7_1300700	rest	1.12172	0.357037	1.12172	RIF																												90.2			4.7	55.2
749	PF3D7_1479400	rest	1.12172	0.357037	1.12172	RIF																												93.7			5.7	59.2
750	PF3D7_1479600	rest	1.12172	0.357037	1.12172	RIF																												80.5			21.9	77.3
751	PF3D7_1368500	rest	1.10916	0.34447	1.10916	null																										45.4			48		41.2	0	41.1		46	9.8	7.6		54.5
752	PF3D7_0802300	rest	1.10414	0.339459	1.10414	PWP2	2		1									0	0	0	1	1									77.1	59		98.5	66	59.1	38.4	66.9	80.2	62.1		51.1	4.5		73.2		66.5	80.2	66.2
753	PF3D7_0931000	rest	1.09736	0.33267	1.09736	null	10			2								1	0	0	0	2					3		5	1	79.6	84.2	50.4	55.4	76.2		27.2	0	79	41.6	53.2				49.4		45	51.7	53.7
754	PF3D7_1405400	rest	1.09621	0.331528	1.09621	null			2	2								0	0	0	1	1									41.7	47.3				45.1			62.5			63.8	37		64.5
755	PF3D7_0402500	rest	1.06817	0.303486	1.06817	RIF																																		50.5
756	PF3D7_1126300	rest	1.06177	0.297084	1.06177	null												0	0	0	1	0									57	92.6	81.3		95.2	53.2	27.9	0	84	70.5	53.6	34.4	35.8	1.3	99.3	5.6	48.2	67.6	89.2
757	PF3D7_1334400	rest	1.06155	0.296866	1.06155	MSRP4																										66.1		89								27.6	12.8		71.1
758	PF3D7_0521200	rest	1.0564	0.291711	1.0564	null																									53.7	87.5				53.7	13.7	0	42.7	60.4	45.7	46.5	41.1
759	PF3D7_1463800	rest	1.05281	0.288124	1.05281	null																										44.5				51.5	68.4	0	54.3	59.5		41.4	36.8
760	PF3D7_1404600	rest	1.05267	0.28798	1.05267	ACalpha																										69.1		44.8	71.4	80.2	6.9	56.2	90.6	61.8		16.1	56.3		42.6				69.2
761	PF3D7_0900600	rest	1.04717	0.282483	1.04717	RIF																		3										81.2			8.1	58.5	70.5
762	PF3D7_1111200	rest	1.04605	0.281362	1.04605	null		2									2	0	1	0	0	0			3		3			3	65.3	81.4			51.8	57.7			69.4	49.4		28.8	30.4	55.8	61.6	59.3	45.6	65.1	55.6
763	PF3D7_0632700	rest	1.04495	0.280265	1.04495	RIF																										41.5		57.6			6.3	79	56.3										45
764	PF3D7_0604800	rest	1.02497	0.260283	1.02497	null												0	1	0	0	0									41.8	43.7				49.7	16.3	0				77.8	20.8		53.7
765	PF3D7_1033500	rest	1.01324	0.248556	1.01324	WDR70											3								2		4			4	66.6	71.4	60.9	57.6	82.8	76	33.5	54.5	88.7	62.9	48.9	38.4	45.5		52.5		57.6	73.9	87.8
766	PF3D7_1209800	rest	1.01169	0.247005	1.01169	ATP11																									58.8	75				46.1	61.3	0	63.9	49	46.8
767	PF3D7_0921500	rest	0.992249	0.227563	0.992249	null												0	0	0	1	2										45.5										75.1	50.9		67
768	PF3D7_0115150	rest	0.98434	0.219654	0.98434																											49.6		66.6
769	PF3D7_0632600	rest	0.98434	0.219654	0.98434	RIF																										60		76.6
770	PF3D7_0700700	rest	0.98434	0.219654	0.98434	null																										49.4		66.6
771	PF3D7_0832250	rest	0.98434	0.219654	0.98434																											57		79.5
772	PF3D7_0221900	rest	0.983283	0.218597	0.983283	null																																	55.9
773	PF3D7_0632100	rest	0.983283	0.218597	0.983283	RIF																																	40.2
774	PF3D7_0732100	rest	0.983283	0.218597	0.983283	VAR																																	42.6
775	PF3D7_0901200	rest	0.983283	0.218597	0.983283	null																																	47.8
776	PF3D7_1301000	rest	0.983283	0.218597	0.983283	RIF																																	40.4
777	PF3D7_API04000	rest	0.983283	0.218597	0.983283																																		47.7
778	PF3D7_0715700	rest	0.974195	0.20951	0.974195	null																									40.9	71.6			49.7	50.6	90.9	91.4	47.6	80	52.6	26.9	22.5		45.5				59.3
779	PF3D7_0824300	rest	0.968865	0.204179	0.968865	null																									46.2	57.9	49	55.7		46.6	20.4	0		54.2	55.4	24.8	16.3		58.2		54		61.7
780	PF3D7_0819100	rest	0.965605	0.20092	0.965605	null																									76.9	81.5		45.5		44.3				69.4		39.8	42.7				40.2	73.1
781	PF3D7_0711700	rest	0.95957	0.194884	0.95957	VAR			1	2								0	0	1	0	2									50.9	79.1		93.2	61.7	43	49.2	84.2										86.3	51.1
782	PF3D7_1006400	rest	0.927336	0.16265	0.927336	null																												54.8	60.5	43.1			51.5	50.8		62.5	75.4						64.8
783	PF3D7_0425900	rest	0.91664	0.151954	0.91664	RIF																										40.5		76.1			16.6	0						81.1		15.8			49.8
784	PF3D7_0200900	rest	0.884683	0.119998	0.884683	null																												40.1			0	55.3
785	PF3D7_0221400	rest	0.884683	0.119998	0.884683	null																												45			4.4	56
786	PF3D7_1300500	rest	0.884683	0.119998	0.884683	RIF																												57.8			0	59.3
787	PF3D7_1478300	rest	0.884683	0.119998	0.884683	null																												43.7			0	62.5
788	PF3D7_1131700	rest	0.875721	0.111035	0.875721	null																										84.2			96.3	94.6			90	94		27.2	5		57.4				99.6
789	PF3D7_0511900	rest	0.868242	0.103556	0.868242	null			1									0	0	1	0	0									49.9	59.1					14	0				36.3	40.8		86.8
790	PF3D7_0631100	rest	0.865392	0.100706	0.865392	null																									41.2	46.3		40.6														54.7
791	PF3D7_0101700	rest	0.845779	0.0810932	0.845779	VAR																										43.2
792	PF3D7_0832300	rest	0.845779	0.0810932	0.845779	null																										46
793	PF3D7_1039200	rest	0.845779	0.0810932	0.845779	null																										42.4
794	PF3D7_1253600	rest	0.845779	0.0810932	0.845779	RIF																										48.1
795	PF3D7_API04600	rest	0.845779	0.0810932	0.845779																											49.7
796	PF3D7_0706600	rest	0.839397	0.074711	0.839397	null																									44	74		41.3					53.2
797	PF3D7_0404100	rest	0.824513	0.0598267	0.824513	ApiAP2																										65.6		43.6								25.7	24.2		66.2
798	PF3D7_1220100	rest	0.82241	0.0577242	0.82241	PRP17																			1						70	76.9	43.2	68.7	73.8	49.1	45.2	82.7	72.7	52.8	49	48.7	45.5				63.3	69.8	84.4
799	PF3D7_1133600	rest	0.807697	0.0430112	0.807697	null																									58.3	56.4			44.2	41.3	50.6	0	54.1	49.2		28.5	9.7		48.1			41.4
800	PF3D7_0320400	rest	0.802069	0.0373828	0.802069	Cap380			1			133	78	27				2	0	1	0	0												46.5								5.6	4.1		59.7		99.4
801	PF3D7_1475000	rest	0.789634	0.0249484	0.789634	null																			1						45.8	77.2				41.1	2.8	0	82.1			11.7	6.3
802	PF3D7_1313300	rest	0.789379	0.0246931	0.789379	null				1								0	0	0	0	2			1						42.3	98	45.6	55.9		51.1	27	70.1		86.2	57.6	40.2	53.3		60.5		46.9	43.3	58.2
803	PF3D7_1367300	rest	0.779699	0.0150129	0.779699	null																										58.9					28.8	0		76.1		21.1	51.3		46.4
804	PF3D7_0408800	rest	0.765239	0.000553435	0.765239	null																										76.4			76.8							2.3	0.4		78.6
805	PF3D7_1354100	rest	0.762945	-0.00174111	0.762945	null																									45.1								73.6			55.1	64.7		61.7
806	PF3D7_1039900	rest	0.746243	-0.0184424	0.746243	EPF4																																			42.2
807	PF3D7_0712400	rest	0.743487	-0.0211987	0.743487	VAR			1	1								0	0	0	1	1										53.9		89.4			35.2	0										57.3
808	PF3D7_0622300	rest	0.742863	-0.021823	0.742863	null	2										2															53				52.9	10.1	0							58.8
809	PF3D7_0114900	rest	0.730462	-0.0342234	0.730462	null																										78.1		53.7			14.2	60.3
810	PF3D7_1250900	rest	0.723015	-0.0416706	0.723015	null				2								0	0	0	0	2									63.2	84.6	63			52.5	53.6	0	67.7	71.3	56	15.7	2.6		90.6			43.6	42.8
811	PF3D7_1027900	rest	0.716899	-0.0477869	0.716899	DHHC10																									54.3	73.4		45.9		98.8	78.2	0	71	99.1		23.8	33.6		88.2		53.4	51.8	54
812	PF3D7_1313600	rest	0.695264	-0.069422	0.695264	null			1	3								2	0	1	1	1									42.8	75	54.5			52.9			74.7	59.4	43.3	16	25.6
813	PF3D7_0417600	rest	0.690624	-0.0740619	0.690624	null			1								29	0	0	1	0	2			13							95.2		96	66.6	98.9	44.6	81.4	56	54.2		3.8	19.8		86		47.9		75.2
814	PF3D7_0100900	rest	0.677059	-0.0876273	0.677059	RIF																												88.7					58.5
815	PF3D7_0115300	rest	0.677059	-0.0876273	0.677059	RIF																												92					43.9
816	PF3D7_0222500	rest	0.677059	-0.0876273	0.677059	RIF																												98.1					42.4
817	PF3D7_1040100	rest	0.677059	-0.0876273	0.677059	RIF																												84.3					53.2
818	PF3D7_1223300	rest	0.672969	-0.0917173	0.672969	GyrA				1								0	1	0	0	1					3		1		56.9	62.1	70.5	49.4	60.9				70.5	59.2	62.1				95.5		54.8	46.7	59.7
819	PF3D7_1240700	rest	0.67169	-0.0929962	0.67169	RIF																														47	57.5	69.3
820	PF3D7_0210300	rest	0.668925	-0.0957612	0.668925	null																									74.6	64			43.6	42.5	76.3	56.1	69.7	83.3	53.4	25.9	32.9		56.4		57.4		44.9
821	PF3D7_1406400	rest	0.665715	-0.0989707	0.665715	PPR																									59.1	54.5	49.8				1.5	0	70.2	55.5		34.1	29.7		46.2
822	PF3D7_0317500	rest	0.641536	-0.12315	0.641536	EG5											3	0	1	0	0	0							1		63.8	58.5	71.1	53.7	81.8	74.9	30.2	59.5	81.8	64.2	43.9	49.2	55.9		70.3		54.3	59.9	79.4
823	PF3D7_1240000	rest	0.634334	-0.130352	0.634334	null											18						10		14		4			4	67.9			60.9	87.3	52.9	12.2	70.4	85.2	49.4		31.4	7.4		48.7			67.8	81.6
824	PF3D7_0309900	rest	0.630943	-0.133742	0.630943	null																										62.1					10.9	0				50.7	35.2		71.1		40.1
825	PF3D7_1445800	rest	0.572379	-0.192307	0.572379	null			1			13				1		0	0	0	1	0																			40.4	95.6	32.4				49.3
826	PF3D7_0425400	rest	0.571653	-0.193032	0.571653	null																									70.5						11.1	0										50
827	PF3D7_0604900	rest	0.563128	-0.201558	0.563128	null							1															1			83.3	85				76.5	44.2	59.2		90.9	55.9	49	58.3		86.8		83.2	49.5	61.5
828	PF3D7_1401050	rest	0.553598	-0.211088	0.553598																										41.4
829	PF3D7_0701100	rest	0.539555	-0.225131	0.539555	RIF																										46.1		83.7
830	PF3D7_0304500	rest	0.538411	-0.226275	0.538411	GLP1																					8			8	81	62.7	46.2		82.1		25.2	71.2	74.8	82.2	47.8	57.6	70.5		49.2		87.8	45.3	90.6
831	PF3D7_0726600	rest	0.520381	-0.244305	0.520381	null																										54.9			66.5	57.6	51.1	0	44.8	57.5		41.7	78.6		68.9		54.1
832	PF3D7_0808900	rest	0.518526	-0.24616	0.518526	RIF																												56.6			21.2	61.7	97.5	41.8
833	PF3D7_1411700	rest	0.511566	-0.25312	0.511566	null				1								0	0	0	0	1									50.6	52.6	45.1			45.2	46.7	0	48.6		55.3	42.1	17				43.2	62.3
834	PF3D7_0915500	rest	0.498056	-0.266629	0.498056	null																												46.6											53
835	PF3D7_1209500	rest	0.495813	-0.268872	0.495813	PDE1	5								1	3	19								7		5			5	65	57.6	53.7		80.3	58.2	26.7	79.1	86.1	65.5		37.6	49.4		94.7				81.2
836	PF3D7_1447600	rest	0.484507	-0.280179	0.484507	null																												43.7		99.3				97.8					94.5		44.1
837	PF3D7_0521500	rest	0.482419	-0.282266	0.482419	null				1								0	0	0	0	1									47.6	68.8				59.5	42.8	0	50.8	59.5	52.1	79.9	61.5				50.7	51
838	PF3D7_1372600	rest	0.476827	-0.287859	0.476827	RIF																									56.6			95.2						64	42.1
839	PF3D7_1363000	rest	0.456357	-0.308329	0.456357	null																									69.6	70.3									40.9				44.5			51.6
840	PF3D7_0221300	rest	0.440019	-0.324666	0.440019	null																												52.2					42.4
841	PF3D7_0402700	rest	0.440019	-0.324666	0.440019	RIF																												58.1					46.6
842	PF3D7_1100500	rest	0.440019	-0.324666	0.440019	RIF																												42.4					41.2
843	PF3D7_0200200	rest	0.436211	-0.328475	0.436211	RIF																												92.4			14.7	70.2	59.3										56.6
844	PF3D7_1039100	rest	0.417481	-0.347205	0.417481	null				0								0	0	0	0	1															95.5	99.3
845	PF3D7_1137900	rest	0.416938	-0.347748	0.416938	null				1							23								2			3				43.9		68	86.9	78.9						17.6	49.8		55.8				71
846	PF3D7_1329200	rest	0.407779	-0.356907	0.407779	null											6														56.4	79.9	62.5	63.1	70.7	96.8			54.9	63.1	52.1	3.2	24		91.4		46.8	47.9	66.1
847	PF3D7_1103000	rest	0.399377	-0.365308	0.399377	null																									41.3	77.9
848	PF3D7_0101800	rest	0.382183	-0.382503	0.382183	null																												43.9			40.8	81.7
849	PF3D7_0602500	rest	0.34836	-0.416326	0.34836	null	2																				5			5	62.1						87.3	68.4	61.7	76	88.6	57.6	12.1		63.9		55.6	55.8
850	PF3D7_0106500	rest	0.347495	-0.417191	0.347495	null																									45.5	48.4	42.7	71.1		59.8	16.6	0	51.8	47.1	41.1						49.2
851	PF3D7_0819400	rest	0.335911	-0.428775	0.335911	PLP4																										42.7					2.8	0				6.6	8.6		60.3
852	PF3D7_0934900	rest	0.320947	-0.443739	0.320947	null			1									0	0	0	1	0									53.2	92.6		84.4	56.9		38.6	82.6		41.4	61.8	8.7	28		91.5		43.2	55.3	66.3
853	PF3D7_0931700	rest	0.298345	-0.466341	0.298345	null											7															95		96.9	95.7	91.3	4.2	0		51.6		39.8	74.7		76.6		46.4		83.5
854	PF3D7_1313200	rest	0.295985	-0.468701	0.295985	MTFMT						1																				46.8								41.2	75.3	20	22		56.5
855	PF3D7_0520500	rest	0.294603	-0.470083	0.294603	null				1							7	0	0	0	0	1	4				7			6	56	47.5	56.9	64.8	80.6		46.1	76.3	86.5	70.9	56	14.6	32.8					47.8	80.1
856	PF3D7_0913100	rest	0.291276	-0.47341	0.291276	null																										41.3					8.9	0	62.8	43.1		61.5	44.8
857	PF3D7_0200100	rest	0.289424	-0.475261	0.289424	VAR												0	0	0	0	1										60.4		88			3.8	0	78.5									70.8
858	PF3D7_1451000	rest	0.285954	-0.478732	0.285954	null				1								0	0	0	0	1			8		11			10	68.2	82.8	49	47.9			31.7	0	69.5	47.8		54.8	43		84.8		53.3	56.3
859	PF3D7_0809200	rest	0.280307	-0.484379	0.280307	pfa55-14	3			3								0	0	0	0	1					3			2	61.2	70.6	57.8	40.7	87.6	86.8	53.4	0	72.5	73.2		65.2	55.1		57.9			48.6	75.8
860	PF3D7_1323000	rest	0.269178	-0.495508	0.269178	FabZ				1								0	0	0	0	1				7	2			1	43.3	64.8		51.9	42.5		49.4	73.4	58.3	67.4	57.4	88.4	70.5		62.3		73.6	71.2
861	PF3D7_1200400	rest	0.254429	-0.510257	0.254429	VAR				1								0	0	0	0	1												84.6			5	0	82									55.3
862	PF3D7_0832000	rest	0.247374	-0.517312	0.247374	null																									49			85
863	PF3D7_1038600	rest	0.238039	-0.526647	0.238039	null																									43.7	62.6							92.7	40.4								41.8
864	PF3D7_0724000	rest	0.229827	-0.534859	0.229827	null												1	0	0	0	0					3			2	42.3	77.1			59.4		6.4	53.3	46.1		69.9	43	30.9		83.3				55.9
865	PF3D7_1040200	rest	0.196598	-0.568088	0.196598	null																									47.7	50		43.7			40.8	51.7
866	PF3D7_0523700	rest	0.156174	-0.608512	0.156174	null			1									0	0	1	0	1										41.3			47.2							24.8	16.6
867	PF3D7_1465100	rest	0.139396	-0.62529	0.139396	null																					1			1	49.7	69.4	69.8		46.8				74.2	47.6
868	PF3D7_1109100	rest	0.139175	-0.625511	0.139175	null																										73.1		77.6		97.7				76.7		19	71.8		95.3
869	PF3D7_0200500	rest	0.138561	-0.626125	0.138561	RIF																												75.6
870	PF3D7_0300200	rest	0.138561	-0.626125	0.138561	RIF																												61.3
871	PF3D7_0700500	rest	0.138561	-0.626125	0.138561	RIF																												72.9
872	PF3D7_0701200	rest	0.138561	-0.626125	0.138561	RIF																												78.9
873	PF3D7_0732800	rest	0.138561	-0.626125	0.138561	null																												65.1
874	PF3D7_0833100	rest	0.138561	-0.626125	0.138561	RIF																												63.5
875	PF3D7_0900400	rest	0.138561	-0.626125	0.138561	RIF																												75.2
876	PF3D7_1040900	rest	0.138561	-0.626125	0.138561	RIF																												77.3
877	PF3D7_1101100	rest	0.138561	-0.626125	0.138561	RIF																												76
878	PF3D7_1101400	rest	0.138561	-0.626125	0.138561	RIF																												63.6
879	PF3D7_1150200	rest	0.138561	-0.626125	0.138561	RIF																												66.2
880	PF3D7_1150300	rest	0.138561	-0.626125	0.138561	RIF																												63.8
881	PF3D7_1254600	rest	0.138561	-0.626125	0.138561	null																												61.2
882	PF3D7_1102100	rest	0.118373	-0.646313	0.118373	null
883	PF3D7_0411200	rest	0.11388	-0.650805	0.11388	null																									65.9	70.4		51.7		67.5	63.1	63.1	54.9	52.1	71.7	42.6	6.9		83.3		44.4
884	PF3D7_1470200	rest	0.113418	-0.651268	0.113418	null	1		1									0	0	1	0	0									81.8	81.1			50.2	74.1	0	55.1	72.3	86.2		11.6	8.4	96.9		63.8	60.4	85.8	84.4
885	PF3D7_0712600	rest	0.111209	-0.653477	0.111209	VAR																										74.5		94.3		57.1	9.5	0										57.5
886	PF3D7_0300400	rest	0.0903584	-0.674327	0.0903584	null																												64.5			11.4	0	61.8
887	PF3D7_0800200	rest	0.0758535	-0.688832	0.0758535	VAR			1	2								1	0	0	1	2										75.6		83.3			8.2	0
888	PF3D7_1209300	rest	0.0741129	-0.690573	0.0741129	KROX1				2					4	2		0	0	0	0	3					14		2	15	90.3	95.5	75.9	96.5	99.1	74.7	24.9	83.7		90.9	69.8	95.9	26.8	64.5	66.8	57.3	58.3	44.4	98.6
889	PF3D7_0929600	rest	0.0596936	-0.704992	0.0596936	null	17							7												20	31			31	69.6	50		61.5	45.7	96.4	88.7	55.8	40.7	97.2	55.6	10.5	93.2		80.5		69.9		53.7
890	PF3D7_0201200	rest	0.0447684	-0.719917	0.0447684	RIF												1	0	0	0	0												84.2					76.5
891	PF3D7_1400800	rest	0.0447684	-0.719917	0.0447684	RIF												1	0	0	0	0												98.6					62
892	PF3D7_1453000	rest	0.033254	-0.731432	0.033254	null	2																								68.2	71.7	48.7			43.6			67.3	40.4					54.1			55.9
893	PF3D7_1000100	rest	0.0282336	-0.736452	0.0282336	VAR																									50.5	71.2		97.2			32.8	63.9	45.4									61.3
894	PF3D7_0823400	rest	0.0136709	-0.751015	0.0136709	null																										41.8		46		74.3				52.3		31	70.2		62.5				41.1
895	PF3D7_1221500	rest	0.0125811	-0.752105	0.0125811	null																									52.6	52.1					10	0			67.1	32.7	14.4		45.9		52.9
896	PF3D7_1339800	rest	0.0103433	-0.754343	0.0103433	null																			1				1		57.6	65.3				69.2			77.6	72.8		22	53.9		46
897	PF3D7_0200300	rest	0.00927781	-0.755408	0.00927781	null																																										40.4
898	PF3D7_1147500	rest	0.00820176	-0.756484	0.00820176	null																									58.3				53.3		23.5	57.8	61			57.7	30.6		69			47.8
899	PF3D7_0220900	rest	-0.00638227	-0.771068	-0.00638227	null																															0	52	86.7
900	PF3D7_0413400	rest	-0.00638227	-0.771068	-0.00638227	VAR																										67.1		64.3														44.3
901	PF3D7_0505300	rest	-0.0377842	-0.80247	-0.0377842	null				1								0	0	0	0	1									58	45					22	0		41.1	79.5				92.6
902	PF3D7_0609600	rest	-0.0422304	-0.806916	-0.0422304	null			1																							53.6				45.2													41.9
903	PF3D7_0701800	rest	-0.0482025	-0.812888	-0.0482025	RIF																															24.3	0	61.2
904	PF3D7_1000900	rest	-0.0482025	-0.812888	-0.0482025	null																															3.4	0	74.2
905	PF3D7_1411800	rest	-0.0521944	-0.81688	-0.0521944	null																									76.5	87.4	40.5	64		71.8			60.9	42.5		48.9	39.1				50.8	53.8
906	PF3D7_0102600	rest	-0.068686	-0.833372	-0.068686	FIKK1																									68.5	58.9		94.9	92.1	62	4.6	0	80.3	43.9								65.4	71.6
907	PF3D7_1041200	rest	-0.102287	-0.866973	-0.102287	RIF																												78.7			23.6	72.1											42.3
908	PF3D7_1466500	rest	-0.103086	-0.867771	-0.103086	null																									57.6	44.3		67.5	44.7	99.2				96					92.8		43.8
909	PF3D7_1225000	rest	-0.117369	-0.882055	-0.117369	null				1								0	0	0	0	1									42.5	52.8		47.6			1.6	0	49.1			64.3	26.3		73.6
910	PF3D7_0532800	rest	-0.144943	-0.909629	-0.144943	null																									61.7	78.2
911	PF3D7_0713200	rest	-0.144943	-0.909629	-0.144943	null																										77.8																52.8
912	PF3D7_0221650	rest	-0.154221	-0.918907	-0.154221																											79
913	PF3D7_1463100	rest	-0.154221	-0.918907	-0.154221	null																										69.1
914	PF3D7_1364900	rest	-0.162068	-0.926754	-0.162068	FC			1									1	0	0	0	0					1			1	50.1						10.2	0	93.2	58.7		75.9	39.1		46.3		56.7	56.2
915	PF3D7_1301200	rest	-0.17441	-0.939096	-0.17441	GBPH2																									40.9	78.9		89.3			71.2	77.4	99.7					81.4		12.7		74.3
916	PF3D7_0603800	rest	-0.174956	-0.939642	-0.174956	CEP76			3									0	0	0	1	0									64.9	53.1	57.3	76.4	65.7	58.1	28.2	60.4	69.9	83.4	57.5	33.3	17		51.7		56.2	43.1	68.3
917	PF3D7_0625100	rest	-0.183012	-0.947698	-0.183012	SMS2																													72.5	95.4	93	79.3		76.8		2.4	44						90.6
918	PF3D7_0621350	rest	-0.201245	-0.965931	-0.201245																										55.7	68.9				70.8				65.8
919	PF3D7_1314600	rest	-0.214443	-0.979129	-0.214443	LipL1	8	1																			4			2	52.5	42					31.4	0	49	52		71.8	82.8					56.9
920	PF3D7_0833300	rest	-0.227597	-0.992282	-0.227597	null																												63.3					98.7	45.4
921	PF3D7_1300200	rest	-0.236774	-1.00146	-0.236774	RIF																									44.8			79.3			18.1	61.6	88.5		43.5								48.2
922	PF3D7_1123800	rest	-0.248927	-1.01361	-0.248927	null	2		1									0	0	1	0	0									72.5	88.8	82.3	70.8	83.4	50.3	37.7	71	72	54.1	52.3	71.5	38.6		69.5		57.1		78.4
923	PF3D7_1334600	rest	-0.253794	-1.01848	-0.253794	MSRP3						1																4			71.8	73.1	86.5	64.4			34.7	0	87.2	83.1	50.9	6.5	14.9	66	69.6	84.9		50.4
924	PF3D7_1134900	rest	-0.271139	-1.03583	-0.271139	null			3			1	1				9	1	0	0	0	0												41.1		61.5			51.4			0.8	42.6		59
925	PF3D7_1204200	rest	-0.283781	-1.04847	-0.283781	null																									52.4	81.9		62		71.7	68.6	0	44.1	63.2	43.3	38.4	45.2		69.9		56.3
926	PF3D7_1320300	rest	-0.284399	-1.04908	-0.284399	null																									56.2	52.6			59.8		21.7	0	83.6		42	5.7	17.5						78.9
927	PF3D7_1338500	rest	-0.296964	-1.06165	-0.296964	null											2	1	0	0	0	1										41.5				52.7						55.3	60.1		79
928	PF3D7_0530500	rest	-0.304215	-1.0689	-0.304215	null												1	0	0	0	0												68.9			9.8	0				19	34.6
929	PF3D7_0100600	rest	-0.306224	-1.07091	-0.306224	RIF																												89.3
930	PF3D7_0101600	rest	-0.306224	-1.07091	-0.306224	RIF																												87.9
931	PF3D7_0114600	rest	-0.306224	-1.07091	-0.306224	null																												84.9
932	PF3D7_0222400	rest	-0.306224	-1.07091	-0.306224	RIF																												89.9
933	PF3D7_0402800	rest	-0.306224	-1.07091	-0.306224	null																												80.8
934	PF3D7_0500500	rest	-0.306224	-1.07091	-0.306224	RIF																												89.3
935	PF3D7_0600900	rest	-0.306224	-1.07091	-0.306224	RIF																												97.7
936	PF3D7_0833000	rest	-0.306224	-1.07091	-0.306224	RIF																												95.9
937	PF3D7_0833200	rest	-0.306224	-1.07091	-0.306224	RIF																												87.6
938	PF3D7_1372700	rest	-0.306224	-1.07091	-0.306224	RIF																												98.2
939	PF3D7_1132900	rest	-0.312481	-1.07717	-0.312481	GCVH																									75.1	90.9	44.4	93	80.3		20.8	0	69.1	74	59.9	48.2	24.5		65.8		55.3	45.8	70
940	PF3D7_1000800	rest	-0.312606	-1.07729	-0.312606	null																												93.1			6.6	53.7	98.4
941	PF3D7_0807400	rest	-0.317857	-1.08254	-0.317857	null																									71.5	90.4	73.1	44.5	89	83.7				69.7	58.5	56.1	18		92.5				84.5
942	PF3D7_1367400	rest	-0.34737	-1.11206	-0.34737	null				1								0	0	0	0	1									71.6	68.6			56.2	40.5	22	0	88.1	41.2	42	21.8	9.1		65.7			68.6	53.9
943	PF3D7_0937500	rest	-0.359622	-1.12431	-0.359622	RIF												0	0	0	1	0															13.6	71.9
944	PF3D7_0506600	rest	-0.375616	-1.1403	-0.375616	null																									55.2	47.9			61										62
945	PF3D7_1431200	rest	-0.383709	-1.1484	-0.383709	null																									86.6	92.2		58.3	85.1	64.2			90.5						87.5		53.8	72.3	86.8
946	PF3D7_0403300	rest	-0.43002	-1.19471	-0.43002	null																									85.6	96.3				54.7				59		24.5	47.1					51.9
947	PF3D7_1234200	rest	-0.433054	-1.19774	-0.433054	null			1	1								0	0	1	0	1									70.8	65.6	43.7		67.2	54	9.8	78	62.4	48.5	68.6				91.8		55.2		74.2
948	PF3D7_0213800	rest	-0.433561	-1.19825	-0.433561	null																						1				81.3			75.7	93.5	29.7	0		69.1		5	74.1		84.7				80.1
949	PF3D7_0112800	rest	-0.450489	-1.21518	-0.450489	null																									72.2	70.6		83.4	80.5	62.5				70.5								68.4	66.2
950	PF3D7_1348100	rest	-0.47176	-1.23645	-0.47176	null																									56.4	70.6		48.5	83.1	61	64.9	57.4	53	84.1	82.9				85.8		44.4
951	PF3D7_0622100	rest	-0.486508	-1.25119	-0.486508	null			1									0	0	1	0	0						2			41.3	55.1			54.4	67.2	23.3	0			53.2	15.8	11.8		68.5		42.1		70.2
952	PF3D7_0100200	rest	-0.497863	-1.26255	-0.497863	RIF																												84.8			20.2	80.5			63.5			54.6		3.1			52.9
953	PF3D7_1219400	rest	-0.516087	-1.28077	-0.516087	VAR																									78.9	60.8		97.4			9.3	59.9	54.2									71.8
954	PF3D7_1329900	rest	-0.518379	-1.28307	-0.518379	null																										55.8			80	47.6	16.6	0	89.3	41.6					97.4				55
955	PF3D7_1122700	rest	-0.536474	-1.30116	-0.536474	null	8	2																			1			2	79.6	60.2	72.6		77.2		31.5	63.9	89.2	78	65.7	31.8	24.5		82.6				84.1
956	PF3D7_0831750	rest	-0.540368	-1.30505	-0.540368	null																									46.9	67.5		45.1	67.8													46.6
957	PF3D7_0700300	rest	-0.543263	-1.30795	-0.543263	RIF																												46.7
958	PF3D7_0731900	rest	-0.543263	-1.30795	-0.543263	RIF																												57.1
959	PF3D7_0833400	rest	-0.543263	-1.30795	-0.543263	RIF																												56.1
960	PF3D7_1100300	rest	-0.543263	-1.30795	-0.543263	RIF																												54.8
961	PF3D7_1100700	rest	-0.543263	-1.30795	-0.543263	null																												41
962	PF3D7_1150100	rest	-0.543263	-1.30795	-0.543263	RIF																												46.9
963	PF3D7_1254800	rest	-0.543263	-1.30795	-0.543263	RIF																												58.5
964	PF3D7_1300400	rest	-0.543263	-1.30795	-0.543263	RIF																												44
965	PF3D7_1372800	rest	-0.543263	-1.30795	-0.543263	null																												59.2
966	PF3D7_1479500	rest	-0.543263	-1.30795	-0.543263	null																												52.7
967	PF3D7_0831000	rest	-0.550731	-1.31542	-0.550731	GEXP09																			2						73.1	61.5							79.8									49.2
968	PF3D7_0630100	rest	-0.565151	-1.32984	-0.565151	null	3																								65.4	83.5	41.5		78.5				76.7			31.7	39.8					43.9	63
969	PF3D7_1027500	rest	-0.581033	-1.34572	-0.581033	null																									58.4	58.1					3.3	0	46.8	71.1		59.7	64.4		42.9			54.3
970	PF3D7_0937100	rest	-0.58855	-1.35324	-0.58855	null																										46.2							83.6
971	PF3D7_API01400	rest	-0.58855	-1.35324	-0.58855																											40.6							87.3
972	PF3D7_1026300	rest	-0.627674	-1.39236	-0.627674	null																									49.8	74.2		52.3	51.5	59.1	32	60.3	61.6		61.7	17.9	5.7		90.7		70.4		53.1
973	PF3D7_1352600	rest	-0.627948	-1.39263	-0.627948	null											2								1									55.2		61.5				56.2		10.5	28.4
974	PF3D7_0928700	rest	-0.6283	-1.39299	-0.6283	null						1					4														48.6	54.7		44.1	40.2							29.9	10		63		46.5		42.6
975	PF3D7_1147100	rest	-0.642414	-1.4071	-0.642414	null											4															85.1		63.2	84.6	89.9			45.3	58.7					94.5
976	PF3D7_0932500	rest	-0.650323	-1.41501	-0.650323	DHHC6			1									0	0	1	0	0									52	47.5		64.8	63.5	51.8	44.9	73.6	54.9	65.6	63.7	15.7	34.3		97.2		45.2		71.7
977	PF3D7_1305400	rest	-0.655424	-1.42011	-0.655424	null																							1	2	60.4	52.8	43.5			53.1	4.6	0	65.3	55.6	47	41.4	48.3		42.4		46.3	65.5
978	PF3D7_0313900	rest	-0.661064	-1.42575	-0.661064	null												1	0	0	0	0										50.2					20.8	0	45.5		58.5	46.6	48.9		72.2
979	PF3D7_0727300	rest	-0.670672	-1.43536	-0.670672	DNMT																									68.7	64.4			67.7	40.4			65.2	54.7		67	17		75.7		41.4	68.1	44.9
980	PF3D7_0708200	rest	-0.686838	-1.45152	-0.686838	null											7															63.5		48.6	67.2	74.8	12	64.4	56.3			4.9	21		77.8				63.2
981	PF3D7_1039400	rest	-0.688085	-1.45277	-0.688085	null				1																													84.1
982	PF3D7_0600100	rest	-0.697484	-1.46217	-0.697484	VAR																										65.2		50.3
983	PF3D7_0832600	rest	-0.697484	-1.46217	-0.697484	null																										70.9		43.8
984	PF3D7_1373300	rest	-0.711984	-1.47667	-0.711984	RIF																												95.4	78.8
985	PF3D7_1357600	rest	-0.739775	-1.50446	-0.739775	null																									53	96.5				77.6				80.6	48.4	41.8	42.6						54.4
986	PF3D7_0214300	rest	-0.75769	-1.52238	-0.75769	null																			3						48	66.6		42.1	74.9	94.8			77.2	40.1									70.5
987	PF3D7_1113500	rest	-0.775674	-1.54036	-0.775674	null						1																			65.3	58.4	40.4		58.4	45.5			75.2	52.4		25.9	19.8		45.1			56.6	49.6
988	PF3D7_1200200	rest	-0.784111	-1.5488	-0.784111	RIF																												48.7			3.7	62.8											43.3
989	PF3D7_0920600	rest	-0.793086	-1.55777	-0.793086	null												0	1	0	0	0							1		79.4	80.1	59.1			48.2				51.5		19.4	8		76.3		40.7
990	PF3D7_1225900	rest	-0.799985	-1.56467	-0.799985	null				1								0	0	0	0	1									53	44.6	53.9		66		3.1	0	58.1			37	10.5		73.8				51.8
991	PF3D7_1147600	rest	-0.811561	-1.57625	-0.811561	null											3														53.6	44.7	63.6		65.9	69.6	35.2	0	66.1	63.9	48.5			93.4	40.4	47.4	42.2
992	PF3D7_1400100	rest	-0.822009	-1.58669	-0.822009	null																										44.3		94.5		68	29.6	77.8			88.2			82.4		7.8
993	PF3D7_0619700	rest	-0.826937	-1.59162	-0.826937	null			1								7								7		1				78.5	92.1	59.6		80.3	85.3			72.8	56.7		55.7	22.9		84.2		59.5		81.7
994	PF3D7_0710400	rest	-0.82727	-1.59196	-0.82727	RAD14																							1		55.2	80.9				44.7				62.3		45.8	24		98.4			51.3	42
995	PF3D7_1414900	rest	-0.831096	-1.59578	-0.831096	null												1	0	0	0	0									41	76.2		45.2	57.4	47	13.3	0	73.3			37.5	15.4		53.9				50.2
996	PF3D7_1142700	rest	-0.833108	-1.59779	-0.833108	null	2	4		1							3	6	1	0	0	1		3	10		6			4	73.1	69		51.9	60.4		61.7	0	85.4	48		56.8	60.3	92.1	49.6	89.4	59.4	78
997	PF3D7_1413300	rest	-0.838386	-1.60307	-0.838386	null																									63.7	68.7				84.5				52.1					53.7
998	PF3D7_1436700	rest	-0.839361	-1.60405	-0.839361	null																									47.1	50.5	41.7						70.8	45.2		87.7	59.6		64.1
999	PF3D7_1018800	rest	-0.841574	-1.60626	-0.841574	null												1	0	0	0	0									51.2	88.7			48.7	55.2	27.6	0	52.8	48.2		45.2	29.3		80.2		48.9		43.8
1000	PF3D7_0706100	rest	-0.844038	-1.60872	-0.844038	null																					2			1	40.2	64.9	61.2						79.5	68.7		69.1	33.4		48.6		46.4
1001	PF3D7_1459100	rest	-0.850553	-1.61524	-0.850553	null																												44.3		47.5			51.2			65.4	39.1		61.9
1002	PF3D7_0630500	rest	-0.852755	-1.61744	-0.852755	YTM1	3				1						5							2	5		4		1	3	76.6	79.6		59.8	84		24.7	0		55.2	48.2	50.2	40.6					51.2	65.4
1003	PF3D7_1150400	rest	-0.853569	-1.61825	-0.853569	VAR			0	1								0	0	0	1	1										65		95.8			45.2	79.2										50.1
1004	PF3D7_0506400	rest	-0.85981	-1.6245	-0.85981	null																									66.4	64.3		63.5	79.2	98.9	98.1	0		97.9				10.2	98.4	10.2	47.8		93
1005	PF3D7_1309700	rest	-0.862584	-1.62727	-0.862584	VPS18				1						2		0	1	0	0	1					8			6	54.2	72.8		53.6	45.6		60.9	75.1	57.8		45.9				61.2			63.5	40.1
1006	PF3D7_0222600	rest	-0.869	-1.63369	-0.869	RIF																		2										91.4			2.6	53.2
1007	PF3D7_1145800	rest	-0.893962	-1.65865	-0.893962	null	3																								64.6	64.9			48.2	48.3	3.4	0	76.2			78.4	48.5		42.1		46.7	54.6	40.9
1008	PF3D7_API01300	rest	-0.909421	-1.67411	-0.909421																													51.1					94.7	54.8
1009	PF3D7_0818300	rest	-0.925323	-1.69001	-0.925323	null			1									1	0	0	0	0										56.7		70.8	60.7	60.3	15.7	0	57.6	53.5		16.1	40.7		77.9				44.5
1010	PF3D7_0729500	rest	-0.932477	-1.69716	-0.932477	null	1	1																2			13			14	80.1	78.5	65.8	67.1	95.6	70.4	34	76.3	83.2	55.1		35.9	36.2		80.6		69.8	77.8	92.6
1011	PF3D7_1408900	rest	-0.947311	-1.712	-0.947311	null																									58.6	63					29.4	0	69.5	68.3		37.4	16.8					73.4
1012	PF3D7_1429000	rest	-0.947327	-1.71201	-0.947327	null									1																54.5	57.3				70.3	3.6	0	57.8	69.3		5.6	2.4		63.9		51.1	63.1	50.9
1013	PF3D7_0902800	rest	-0.947389	-1.71208	-0.947389	SERA9		1		1								3	0	0	1	1									60.7	75.8	47.2	91.6	95.8	44.5	60.9	88.2	87.6	85.9	82.2			39.9		76.4	54.6	41.5	95.5
1014	PF3D7_API04500	rest	-0.949023	-1.71371	-0.949023																													47.6	62.7
1015	PF3D7_1124500	rest	-0.952405	-1.71709	-0.952405	pdhA	23																				4	5		1	51.2	62.9		41.7		72	81.5	64.9	51.5	70.7	49.1	93.2	24.3		71.6		93.5	62.4
1016	PF3D7_1464300	rest	-0.969948	-1.73463	-0.969948	null											15														44.4	70.7				81.9						14.1	49.9
1017	PF3D7_0506300	rest	-0.982498	-1.74718	-0.982498	null				1								0	0	0	0	1									70.2	71.9			65.3		44.9	59.9	81.2	68.1	88.3	56.2	27.5		73.5		58.3		73.7
1018	PF3D7_0722300	rest	-0.986683	-1.75137	-0.986683	null			1									0	0	1	0	0									74.9	79.6	53.6	62.3	83.2	51.7	72.2	92.3	71.6	50.9	54.3	69.3	17.9		91.8		55.6	67.5	73.9
1019	PF3D7_0800400	rest	-0.991735	-1.75642	-0.991735	RIF																												82.7					56.3										53.8
1020	PF3D7_0202700	rest	-0.996254	-1.76094	-0.996254	OPP																									49.7	65.2	49.6				51.2	61.9	86.5	51.9	45.7	21.5	14.2				48.9
1021	PF3D7_1333500	rest	-0.998663	-1.76335	-0.998663	null				1								0	0	0	0	1									67.2	70.1				83.1	20	0	73	60	68.2	17.8	7.4		60		69.4		55.8
1022	PF3D7_1114400	rest	-1.00186	-1.76655	-1.00186	null			5									0	0	0	1	0									40.7	47.9							64.5	53.3		82.9	45.5		74.1
1023	PF3D7_1228000	rest	-1.00621	-1.77089	-1.00621	null																										54.6					26.6	0		76.3		86.9	74.6		58.7		59.7	53.1
1024	PF3D7_0209400	rest	-1.01334	-1.77803	-1.01334	null	9			1							21	0	0	0	0	1	14		18		11			11	71.3	51.6	54.1			43.8			52.7	78.3		85.9	54.5	84.9	78.8	82.1	70.8	73.6
1025	PF3D7_1032900	rest	-1.03509	-1.79977	-1.03509	null																									60.9	61.8			58.3				71.3			27.9	13.5		72			53	49.8
1026	PF3D7_0624800	rest	-1.03648	-1.80117	-1.03648	null								4				0	0	15	0	0													88.4	62.6									46.2				85.5
1027	PF3D7_0500700	rest	-1.03714	-1.80183	-1.03714	RIF																										88.8		90.1			94.2	99.3	42.9
1028	PF3D7_1460800	rest	-1.04805	-1.81273	-1.04805	null																									42.2	44.5	56.5	64.6		63.2			55.1	60.6		26.6	35.8		63.9
1029	PF3D7_1312200	rest	-1.05731	-1.82199	-1.05731	null																									48.8	70.4	47.1			46.6				57.3		52.1	23.9		41.3
1030	PF3D7_1343900	rest	-1.06728	-1.83196	-1.06728	PRPF4	4										10								9		2	3		1	59.2	54.4	60.8	44.2		55.2			68.4	56.5	41.4	13.8	7.2					60.9
1031	PF3D7_0902000	rest	-1.0732	-1.83788	-1.0732	FIKK9.1																									62.6	82.7		67			21.5	59.5	85.8	61.5								70.7
1032	PF3D7_0829000	rest	-1.07903	-1.84371	-1.07903	null	1		1							1	5	0	0	1	0	0					4			4	57.5	74.2	58.6	76.4	79.5	48.4	31.6	60.3	75.6	52.7	80.5	30.6	5.4	81.2	44.1	77.2	43.7	55.9	68.8
1033	PF3D7_0805800	rest	-1.08322	-1.8479	-1.08322	null																										68.6			45	83.1				49		36.2	69.9		98.5
1034	PF3D7_1350700	rest	-1.09555	-1.86024	-1.09555	null																									57.2	67	55.8			42.4	33.9	0	66.2	58	47.2	56.8	14.9		54.1		65.9
1035	PF3D7_1200500	rest	-1.09999	-1.86468	-1.09999	RIF																									64.2	46		85.4		64.8	33	70.9		63.1								66.8
1036	PF3D7_0200400	rest	-1.10604	-1.87072	-1.10604	null																		2										52.7			24.2	62.9
1037	PF3D7_1352100	rest	-1.11297	-1.87765	-1.11297	ABCB6				1								0	0	0	0	1			1						68.9	73.2	65.7		40.9				69.6	52.8	53.5	65.6	22.9		45.1		44.6	57.5	52.6
1038	PF3D7_0732900	rest	-1.12516	-1.88984	-1.12516	RIF												1	0	0	0	0												85.2							42.9
1039	PF3D7_0115500	rest	-1.14996	-1.91464	-1.14996	null																														40.9	24.1	0		72.5
1040	PF3D7_0104600	rest	-1.19337	-1.95806	-1.19337	null			2	1								0	0	2	0	1									45.3	43.4					5.8	0	78.2			36.4	34.5		84.8
1041	PF3D7_1371900	rest	-1.1956	-1.96028	-1.1956	null																									60.9								92.3	61.7	47.1
1042	PF3D7_0730100	rest	-1.19809	-1.96278	-1.19809	null																									61.1	56		44.2		55			91.6			67.2	33.9		42.8
1043	PF3D7_0112100	rest	-1.19903	-1.96372	-1.19903	null			1									0	0	1	0	0									46.5				68.4							1.7	2.1
1044	PF3D7_0733000	rest	-1.20831	-1.973	-1.20831	VAR			1	1								1	0	0	0	1										64		93.3			42.7	79.4			44							67.5
1045	PF3D7_0917800	rest	-1.2128	-1.97748	-1.2128	null																									50.6	70	69	66.4	49.5	43.4			72.7	41		34.1	55					60.3
1046	PF3D7_1467100	rest	-1.21915	-1.98384	-1.21915	null																									58.7	49.3					17.8	0	56.5		69.1	20.7	14.4		78.6			54.2
1047	PF3D7_0514800	rest	-1.22054	-1.98523	-1.22054	null			1									1	0	0	0	0									53.5	47.3							57.9						77.6
1048	PF3D7_0206100	rest	-1.22086	-1.98554	-1.22086	SufE																									76.8	86.2	54.1	70.1	85.2		58.3	72.2	61.3	80.2	50.2	46.3	14.4		91.5		59.9	84.8	63.4
1049	PF3D7_1106100	rest	-1.22554	-1.99023	-1.22554	null																									68	90.1	81.9	48.8	88.8	63.3	22.3	81.2	73.9	87.4	54.6	86.2	62.1		85		71.5	63.7	88.3
1050	PF3D7_0712800	rest	-1.22737	-1.99205	-1.22737	VAR			1									0	0	1	0	1										73.7		97.1			17.8	56.2		59.2								65.8
1051	PF3D7_0411700	rest	-1.22816	-1.99285	-1.22816	null																										65.3			85.3	97	96	88		66.7		3.2	96.3		91.5
1052	PF3D7_0314300	rest	-1.22851	-1.99319	-1.22851	Der1-2			4	2								1	0	0	0	2									43	66.7					30.9	0	72.4			64.3	27		78.6
1053	PF3D7_1252200	rest	-1.23448	-1.99917	-1.23448	CHT1																									44.1	61.9					26.9	0	93.6			0	0.2
1054	PF3D7_0324500	rest	-1.237	-2.00169	-1.237	RIF												2	0	0	0	0												85.7			0	57.8
1055	PF3D7_1023500	rest	-1.23913	-2.00382	-1.23913	null																									64.7	78.5			54.9	99.3	59	59.5	44.5	56.4		53.3	54.1		98.4
1056	PF3D7_1139200	rest	-1.25466	-2.01935	-1.25466	null																									54.5					65.6	13.1	0		57.9	59.9	62.9	50.1
1057	PF3D7_1006500	rest	-1.25789	-2.02258	-1.25789	null																									61.2	68.8	51.6		61.7	54.5	34.4	0	46.4	59.6	45.6	32.4	20		42		61.3		61.1
1058	PF3D7_1344400	rest	-1.27604	-2.04072	-1.27604	null																									54.9		66.6	62.1	97.5	83.9													89.8
1059	PF3D7_1145500	rest	-1.2796	-2.04429	-1.2796	ABCB3																									48.1	42.4		77			10.6	0		49.7		64.3	28.4				60.7
1060	PF3D7_0201000	rest	-1.28731	-2.052	-1.28731	RIF																												88.7			1.7	0	49.4
1061	PF3D7_1000700	rest	-1.29577	-2.06045	-1.29577	null																												61.8					81.6
1062	PF3D7_0100500	rest	-1.29916	-2.06385	-1.29916	null																										99.3		98.7							58.6
1063	PF3D7_1005000	rest	-1.30334	-2.06803	-1.30334	MRSapi																									46.3	69.8					7.5	0	43.8	48.3		77.5	58.6		56.1			50.5
1064	PF3D7_1207300	positive	-1.31132	-2.07601	-1.31132	null																									44.5	77			72.6	97.4				97.8					79		46.6		76.4
1065	PF3D7_0215900	rest	-1.31952	-2.0842	-1.31952	DHHC11																									40.2	82.3		44.5	58.1	44.2	55.6	71.4		64.7					58.3		44.6		66.8
1066	PF3D7_1219300	rest	-1.33174	-2.09643	-1.33174	VAR																										64.3		96	43.2	45.6	47.5	68.7	82.9	44.9				36.1		30.9		59.2
1067	PF3D7_1127300	rest	-1.33362	-2.0983	-1.33362	null																									68.9	79.6					8.3	0	88.5	60.7		7.5	1.1		72.6			58.6
1068	PF3D7_0627000	rest	-1.33864	-2.10332	-1.33864	null											4								2		1			1		93.2		83.2	93.9	92.2				71.6	52.5	13.1	61.4	3.8	50.6	21.7			84.8
1069	PF3D7_1477100	rest	-1.36511	-2.12979	-1.36511	null												10	0	0	0	0									67.8	46		61.2
1070	PF3D7_0730000	rest	-1.37074	-2.13542	-1.37074	null																									67.7	97.4		70.5		85.5	14.5	0		71.3	43.8	35.8	25.9				43.8	41	53.1
1071	PF3D7_0425800	rest	-1.37876	-2.14344	-1.37876	VAR			1	1								0	0	1	0	1										81.5		96			48.1	67.7						1.3		9.3		49.5
1072	PF3D7_0929700	rest	-1.38111	-2.1458	-1.38111	null											2														41.6	46.2								53.4		91.1	78.9		55.1
1073	PF3D7_0921300	rest	-1.39043	-2.15511	-1.39043	null																										43.8								61.2		77.1	42.7		50.9			54.2
1074	PF3D7_1232800	rest	-1.39273	-2.15741	-1.39273	null																									66.9	84.4				79.5			98.2	69.1					94.8		43.6		52.2
1075	PF3D7_0722900	rest	-1.40644	-2.17112	-1.40644	null	18																				16			12		83.9			50	90.9	29.2	74.3		95.2		29.7	87.7		94.8		50.6		57
1076	PF3D7_0727600	rest	-1.40677	-2.17145	-1.40677	null																																				79.2	30.3		50.6
1077	PF3D7_1357400	rest	-1.40907	-2.17376	-1.40907	null				1					2			0	0	0	0	1									77.1	71.6	60.9	72.6	65.9	70.9				51.7		54.8	77.2		79.9		56.9		75.5
1078	PF3D7_0533000	rest	-1.41077	-2.17546	-1.41077	RIF																									41.6						3.3	0
1079	PF3D7_0513900	rest	-1.41118	-2.17587	-1.41118	null																									40.1	53.4			43.3		55.4	53.6		74.1	49.7	81	87.8		89.4		42.4
1080	PF3D7_1401700	rest	-1.41382	-2.17851	-1.41382	null																												46.9	59.5							52.6	2.1	12.2		28			55.5
1081	PF3D7_0700900	rest	-1.43433	-2.19901	-1.43433	null																																	90.3
1082	PF3D7_0701000	rest	-1.43433	-2.19901	-1.43433	null																																	84.1
1083	PF3D7_1253700	rest	-1.43433	-2.19901	-1.43433	RIF																																	98.2
1084	PF3D7_1478500	rest	-1.43433	-2.19901	-1.43433	null																																	95.6
1085	PF3D7_API01900	rest	-1.43433	-2.19901	-1.43433																																		94.6
1086	PF3D7_API02000	rest	-1.43433	-2.19901	-1.43433																																		89.5
1087	PF3D7_API02100	rest	-1.43433	-2.19901	-1.43433																																		95.7
1088	PF3D7_API02500	rest	-1.43433	-2.19901	-1.43433																																		96.8
1089	PF3D7_0621400	rest	-1.44768	-2.21236	-1.44768	ALV7	33			1				6				0	0	0	0	1				8	37			38	42.1	81.4		40.5		96.2	97.1	0	42.7	95.9	56.2	4.6	96		74.5		64.4	52
1090	PF3D7_0616900	rest	-1.45012	-2.21481	-1.45012	null									1			0	0	0	0	1							1		71.2	68.2		42.7		53.7	42.6	0	62.9			24.9	27		72.7		49.1	55.2	43.5
1091	PF3D7_1111700	rest	-1.47254	-2.23723	-1.47254	null	2																								62.7	62					19.2	0	72.8		53.3	74.8	65.7		51			42.5
1092	PF3D7_0917400	rest	-1.49319	-2.25788	-1.49319	null																									63.7	85.7				49			58.5	56.9	78	14.5	7.6		43.7
1093	PF3D7_1428100	rest	-1.49882	-2.2635	-1.49882	null																									74.5	84.6	58	62.5	50.8	42.1	27.4	0	76.1	50.5		30.1	15.9		82.4			50.6	72
1094	PF3D7_1479800	rest	-1.52435	-2.28904	-1.52435	RIF																												82.6			15.5	0			53.3
1095	PF3D7_0937700	rest	-1.53023	-2.29492	-1.53023	RIF																												77.8															40.5
1096	PF3D7_0621700	rest	-1.55364	-2.31833	-1.55364	null			1									1	0	0	0	0									47.3	45.3			66.3	61.8			76.2		78.6	81.8	53.5		66.3		50.3		70.2
1097	PF3D7_1108900	rest	-1.56332	-2.328	-1.56332	null	11		1									1	0	0	0	0					1			1	68.3	70.7			63.2		7.1	0	84.1	51.1		76.2	48.6		50		50.6	58.7	43.4
1098	PF3D7_0421200	rest	-1.56446	-2.32914	-1.56446	RIF				0																								88.6			8.9	70.6
1099	PF3D7_1128000	rest	-1.56912	-2.33381	-1.56912	null	11											1	0	0	0	0					5		6	5	73.4	86.6	79.4	64.8	82.7		74.7	90.7	92.2	67.1	83.8	90.5	76.5	94.9	93.4	92.4	61	77.8	80
1100	PF3D7_1305800	rest	-1.57078	-2.33547	-1.57078	null												2	0	0	0	0												47.6		51.4
1101	PF3D7_0800300	rest	-1.58058	-2.34527	-1.58058	VAR				2								1	0	0	0	3										87.6		90.8			33.7	63.4			60.1							42.3
1102	PF3D7_1000500	rest	-1.59767	-2.36236	-1.59767	RIF			4									0	0	0	1	1												99.1			8.6	64.1
1103	PF3D7_0817200	rest	-1.61531	-2.38	-1.61531	null									1																64.2	81	59.8		89.4	43	39.1	87.1	78.4	56.3	63.2			37.7	76.8	37.6	62.8	55.8	88
1104	PF3D7_1473400	rest	-1.64089	-2.40558	-1.64089	null						3																			84.9	85.1	68.7	79.3	82.9	53.7	35.9	0	77.3	59.8		1.7	16.6		42.5				85.7
1105	PF3D7_1249000	rest	-1.64128	-2.40596	-1.64128	null				1								0	0	0	0	1									49.1	55.8		53.6			51.4	0	48.1	41.4	68.3	46.8	12.3		77.4			41.6
1106	PF3D7_1428500	rest	-1.64723	-2.41191	-1.64723	null										1		0	0	1	0	0					2			1	69.3	65.7			81.6	56.1	15	0	66.6			74	32.2		90.5			47.2	75.3
1107	PF3D7_1215700	rest	-1.66299	-2.42768	-1.66299	null				1							7	0	0	0	0	1														81.6	13.8	0				32	64.8		41.4
1108	PF3D7_0622500	rest	-1.66407	-2.42875	-1.66407	null											9								6		4			3	51.6	85.2				60.8	7.9	0	68.2	60.1		42	37.5		43			43.7
1109	PF3D7_1241300	rest	-1.68324	-2.44793	-1.68324	null																										46.7		73.6	70.6							69.3	47.3		57.9		41.5		55
1110	PF3D7_1372900	rest	-1.68551	-2.4502	-1.68551	VAR																													41.4				42.6
1111	PF3D7_1357300	rest	-1.69314	-2.45782	-1.69314	null											6								1											89.8			51.9			12	36.5
1112	PF3D7_0103500	rest	-1.7037	-2.46839	-1.7037	null												0	0	0	0	1										44.6			49.8	47.2						75	20.3		69.3				47.5
1113	PF3D7_0102700	rest	-1.70874	-2.47343	-1.70874	MaTrA																									85.1	71.1		67.3	80.9		63.2	68.4	91.5	64				3.6		30.7		73.5	90
1114	PF3D7_1244000	rest	-1.71412	-2.47881	-1.71412	null				1								0	0	0	0	1									59.3	92.9	52.4		49.4	43	52.2	0	67.1	56.4	59.1	34.4	17.2	68	59.6	1.3	48.2
1115	PF3D7_0726800	rest	-1.71799	-2.48268	-1.71799	DAD1																									52.8	77			43.9					67.7		32.7	8.9		41.1				53.3
1116	PF3D7_1441700	rest	-1.73486	-2.49955	-1.73486	null											9								4		4			3		46.4			64.7	81.2	35.5	0	40.4	55.4	42.7	44.1	23.9		62.8				56.8
1117	PF3D7_0902100	rest	-1.73679	-2.50147	-1.73679	FIKK9.2																									64.3	74.6		80.7			14.5	0		66.5
1118	PF3D7_0301100	rest	-1.73918	-2.50387	-1.73918	null																										85.5
1119	PF3D7_1135200	rest	-1.73918	-2.50387	-1.73918	null																										83.5
1120	PF3D7_1363600	rest	-1.74768	-2.51236	-1.74768	null		3																			2			2	51.4	74	61.8	42.3		44.5	16.3	0	51.4	69		32.4	50.6		42.7		42.9
1121	PF3D7_1024900	rest	-1.75128	-2.51596	-1.75128	null												1	0	0	0	0									52.9	68.6					11.1	0	50.5			14.4	66.3		80
1122	PF3D7_1435800	rest	-1.77069	-2.53538	-1.77069	ERA			3									2	0	0	1	0										42.2					12.9	0	78	50.3		54.2	79.4	66.8		60.3
1123	PF3D7_0205000	rest	-1.78273	-2.54742	-1.78273	null				1								0	0	0	0	1									61.5	98.5	45.5	70.4		99.8	58.1	0						93.8		95.9			45.7
1124	PF3D7_1462000	rest	-1.79259	-2.55727	-1.79259	TLP1											4								2						48.6	58.4				78.8	0	52
1125	PF3D7_1254300	rest	-1.82581	-2.5905	-1.82581	null																												69.8			16	0
1126	PF3D7_1479900	rest	-1.82581	-2.5905	-1.82581	null																												73.7			26.3	0
1127	PF3D7_1009100	rest	-1.82971	-2.59439	-1.82971	null				1								0	0	0	0	1										64.2				71.7	69	0		48.6		1.1	89.4		42.8
1128	PF3D7_0614600	rest	-1.83101	-2.59569	-1.83101	null																									50.4	77.3				81.3					51.2				61
1129	PF3D7_1107900	rest	-1.83798	-2.60267	-1.83798	null											13								3		3			3		48.2		72.5	75.4	91.8	89.5	63.8	40.5	73	40.1	19.1	41.7		61.8		51.6		74.6
1130	PF3D7_1135300	rest	-1.8471	-2.61179	-1.8471	null										2										1	2			2	49.9	54.9	42.9				21.8	0	67.7	61.4	50.7	50.7	77.7					41.1
1131	PF3D7_0622000	rest	-1.85376	-2.61844	-1.85376	null											2														51.4	61.4				80.7				88.7	57.9	7.3	55.4		65.4		40.6	59.7
1132	PF3D7_1477400	rest	-1.87796	-2.64264	-1.87796	null																									57.9	68		58.3		54.6				86.8								45.5	56.1
1133	PF3D7_0600200	rest	-1.90965	-2.67433	-1.90965	VAR			2									0	0	0	1	0										71.4		66.1			7.8	52.9										50.5
1134	PF3D7_0811800	rest	-1.91789	-2.68258	-1.91789	null																									75.4	93				42	2.2	0		45.1	53.5				71.3
1135	PF3D7_0611500	rest	-1.92251	-2.68719	-1.92251	null	2																													78.2				67.9		3.2	89.9
1136	PF3D7_1230600	rest	-1.94391	-2.7086	-1.94391	null																									74.3	63.1	44.1	66.3	74.8	66.7	44.5	88.5	66.3	77.7	58.3	38.8	17.5		56.2		65.5	63.1	64.4
1137	PF3D7_0622700	rest	-1.94705	-2.71174	-1.94705	null																									47	52.9			53				57	47.2		73.3	45.8		84.8				46.6
1138	PF3D7_0833500	rest	-1.95331	-2.718	-1.95331	VAR																										73.6		96.4					55.6									70
1139	PF3D7_1349800	rest	-1.95426	-2.71894	-1.95426	null	1																								71.2	59.3				48.5	32.6	0	71.4	53.1								67.8	48.8
1140	PF3D7_0727900	rest	-1.95727	-2.72195	-1.95727	null				3						1		0	0	0	0	3					2			2	60.7	79.6	53.4	83	74.1				89.4	40.2		67.4	15.6	4.8	44.1	14.8		57.9	51.8
1141	PF3D7_0100400	rest	-1.96437	-2.72906	-1.96437	RIF																															22.4	0
1142	PF3D7_0324700	rest	-1.96437	-2.72906	-1.96437	VAR																															10.5	0
1143	PF3D7_0413200	rest	-1.96437	-2.72906	-1.96437	RIF																															20.4	0
1144	PF3D7_0712200	rest	-1.96437	-2.72906	-1.96437	RIF																															2.7	0
1145	PF3D7_0900900	rest	-1.96437	-2.72906	-1.96437	null																															5.9	0
1146	PF3D7_1219500	rest	-1.96437	-2.72906	-1.96437	VAR																															2.4	0
1147	PF3D7_1400700	rest	-1.96437	-2.72906	-1.96437	null																															13.4	0
1148	PF3D7_1413600	rest	-1.9693	-2.73399	-1.9693	null																									61.7	97.6		50.2			23.6	0			42.7	28.4	11		66.6
1149	PF3D7_0903000	rest	-1.96945	-2.73413	-1.96945	null																			1						82.8	85.9	45.7	86.4	97.7	76.7	21.4	93		88.5	87.9	54.8	32	80.1	40.1	88.7	80.4	51.1	98.3
1150	PF3D7_0700200	rest	-1.97502	-2.7397	-1.97502	RIF																												87.3															42.1
1151	PF3D7_1344700	rest	-1.97683	-2.74151	-1.97683	null			1								5	1	0	0	0	1			1		3				61.2	81.4	52.6	46.3	80.6	48.3	28	0	66.6			27.3	10.7					58.2	67.8
1152	PF3D7_1232000	rest	-1.98044	-2.74513	-1.98044	aFRS												3	0	0	0	0									50.3	43.5	48.9				10.7	0	76.8	48.3	46.8	42.3	43.7		83.5				41.3
1153	PF3D7_0725100	rest	-1.9806	-2.74529	-1.9806	null			2	1								0	0	4	0	1									69	61.6			76.1		11.9	0	93.1	54.3	45.2	34.6	8.6				56.7	59.4	74.2
1154	PF3D7_0313500	rest	-1.99145	-2.75614	-1.99145	null				1								0	0	0	0	1									62.1	65					31	0	81.5			78.4	26.3		86.4		55.1	60.5
1155	PF3D7_0219300	rest	-2.00303	-2.76771	-2.00303	null																									75.4	83.6			56.9	60.5	29.1	0	61.3	71.3	55.2	20.9	68.7		87.4		55.5	60.8	69.7
1156	PF3D7_0936900	rest	-2.00589	-2.77057	-2.00589	null												1	0	0	0	0									75.6	54.7		71.8					84
1157	PF3D7_1027100	rest	-2.00681	-2.7715	-2.00681	MPP10			1									1	0	0	0	0									91.4	95.1	58.6	93.2	85	68.9	31.9	78.6	76.6	59	51.5				93.9		77	84.6	84.8
1158	PF3D7_1114600	rest	-2.03541	-2.8001	-2.03541	null																										94.5		69.1		80.6	2.9	0				5.8	41.3		80.8		60.1		49.1
1159	PF3D7_1309600	rest	-2.04106	-2.80574	-2.04106	null	3				1							1	0	0	0	0									59.4	65.4		61.1	51.9	56.6	14.3	62.7	42.3	74.3		62.6	55.9				63.6	76.9	40
1160	PF3D7_1371700	rest	-2.04133	-2.80602	-2.04133	null																									65.2	44.8		76.1	58				93.1	48.4
1161	PF3D7_1301800	rest	-2.04889	-2.81358	-2.04889	SURF13.1																									84.5	43		70.7					74.3									69.8
1162	PF3D7_0507300	rest	-2.05971	-2.8244	-2.05971	null			1									0	0	0	3	0									83.1	86.1	50	97.9	98.2		31.3	99.1	84.3	56.5	52.5	0.8	0.4	67.2	76.1	84.1			96.5
1163	PF3D7_1003900	rest	-2.06264	-2.82732	-2.06264	null											2															57.3				59.2	1.6	0	41.3	49		11.3	65.5		74
1164	PF3D7_0728200	rest	-2.06544	-2.83012	-2.06544	ALP3	2										5								3		3			3		40.8				40.1	54.3	76.3		49.3	69.5	24	52.7		40.3		45		53.4
1165	PF3D7_1412200	rest	-2.06907	-2.83376	-2.06907	null											20	1	0	0	0	0			7						59.3	57.5			69.8	72.5	31.9	68.9	70.6			13.6	67.4		55.3			55.8	72.4
1166	PF3D7_0222700	rest	-2.0737	-2.83839	-2.0737	RIF			1									0	0	1	0	0										41.3		67.9					45
1167	PF3D7_0800750	rest	-2.07677	-2.84146	-2.07677																											67.3			49.9														68.9
1168	PF3D7_0927400	rest	-2.07881	-2.84349	-2.07881	null				2							11	0	0	0	0	1										76.9				97	5.7	0				20.4	70.1		84.6
1169	PF3D7_0913900	rest	-2.08514	-2.84982	-2.08514	null												1	0	0	0	0									55.8	72.3				63.7	12.3	0	70.9	47.6		66.2	66.8		80.7			43.2
1170	PF3D7_API03500	rest	-2.10534	-2.87003	-2.10534																											93.9							90	43.8
1171	PF3D7_0917200	rest	-2.10602	-2.87071	-2.10602	null																										46					23.6	0		81.2		51.1	26.6		66
1172	PF3D7_0709600	rest	-2.10614	-2.87083	-2.10614	POP1			1									1	0	1	0	0									73.2	72.4					37.8	0	73.4		53.8	46.2	40		93.8		45.8	68.6
1173	PF3D7_1106500	rest	-2.11124	-2.87592	-2.11124	null																									64.8	53.7	41.8	55.8		54.1	30.9	0	47.8		48				72.3		43.6	54.1
1174	PF3D7_1321000	rest	-2.11708	-2.88177	-2.11708	null				1																						56				95.4				47		1.5	89.5		47
1175	PF3D7_0732700	rest	-2.14663	-2.91131	-2.14663	RIF				0																						43.8		96.7
1176	PF3D7_0408400	rest	-2.14856	-2.91324	-2.14856	null																									46.4	54	49.6	45.4	68.9	63.8	9	0	68.6	55.8		57.7	48.6		70.5		51.6		58.8
1177	PF3D7_1359900	rest	-2.15364	-2.91833	-2.15364	null									1	5											1			1	79.1	69.3	73.3	65.3	90.2	81.2			84.9	79.6	42.8	31	45.2		56.1		45.9	69.8	92.2
1178	PF3D7_0820100	rest	-2.17608	-2.94077	-2.17608	null												0	0	0	1	0									53.7	78.5								60.5		62	11.4		54.5		51.9
1179	PF3D7_1454200	rest	-2.18176	-2.94645	-2.18176	null	5																								65.9	75.1			63.2				81.8		42.1	45.9	51		40.6			61.7	50.2
1180	PF3D7_1314200	rest	-2.18588	-2.95057	-2.18588	TERT				2					1			0	0	0	0	1									53.3	74.8				42.5	15	0	55.3		91	70.6	54.5		86.5
1181	PF3D7_0904300	rest	-2.18609	-2.95078	-2.18609	null			12									0	0	0	1	0														47.9	22.5	0				56.1	27.5	79.7	40.9	76.9
1182	PF3D7_1448700	rest	-2.18976	-2.95445	-2.18976	null				1								0	0	0	0	2						1			62.6	61.2	40.1		59.3	52.8	41.5	0	66.7	63.8		35.6	79.9		65.4			55.6
1183	PF3D7_1017700	rest	-2.19372	-2.95841	-2.19372	null																									73.9	99.1		83.6	93	80.6	39.1	77	53.6	42	76.9						66.4		88.2
1184	PF3D7_1456000	rest	-2.19732	-2.96201	-2.19732	ApiAP2			1									0	0	0	1	0					5		3	2	80.3	81	82.5	78	91.2	68.5	50.9	82.5	77	59					53.5		50.5		82.4
1185	PF3D7_1321600	rest	-2.20401	-2.96869	-2.20401	PDEgamma	6					6						2	0	0	0	0				3	15			14		65.2					7.3	0	91.2		77.1								47.8
1186	PF3D7_0412400	rest	-2.21068	-2.97536	-2.21068	VAR																										90.1		88.3	75.6	60.3	32.6	61.1	67.4									76.6	57.8
1187	PF3D7_0912600	rest	-2.21282	-2.9775	-2.21282	null											7															63.2			49.3	79.5					45.6	7.7	62.3		82.5
1188	PF3D7_1227400	rest	-2.2142	-2.97889	-2.2142	null			1						1			3	0	0	0	0									66.7	75.7	68.5		81.8	58.9	33.4	79	85.6	48.7	73.6	26.2	8.4	39.4	83.9	45.1	68.5	63.5	78.2
1189	PF3D7_1317200	rest	-2.21484	-2.97953	-2.21484	ApiAP2												0	2	0	0	1									71.6	78.2		50.7	91.7	52.8	54.6	0	92.3	47.4	58.6	45.9	53.5		58.4				86.8
1190	PF3D7_0810100	rest	-2.22035	-2.98504	-2.22035	null																									70	64.6	68.6	65.5	70.3	44.4			79.6	79.3	63.9	54.3	51		44.5		56.7		81.1
1191	PF3D7_0632500	rest	-2.22319	-2.98788	-2.22319	VAR			1	2								0	0	1	0	2										83.1		82.7			45	68.4	45.8									66.2
1192	PF3D7_1102200	rest	-2.22532	-2.99	-2.22532	null			1	0								0	0	1	0	1												40.7					63.6
1193	PF3D7_0103100	rest	-2.23711	-3.00179	-2.23711	VPS51			1	1								1	0	1	0	1										64.9		70.9		49.4	22.2	0	53.9	43.8		63.8	16.8		70.8		42.5		42.3
1194	PF3D7_1230200	rest	-2.24301	-3.00769	-2.24301	null	10										12								10		6			7	63.1	73.9		44.4		60.1	51.7	77.6				89.7	41.7		82.4		75.9		48.1
1195	PF3D7_0723300	rest	-2.24885	-3.01354	-2.24885	null	25							5	1	3										38	34		7	39	72.2	85.2	89.8	97.7	99.9	96.1	90.4	98	87	94.8	62.9	5.3	51.5	48.8	96.7	64.8	63.7		99.8
1196	PF3D7_0526100	rest	-2.25137	-3.01606	-2.25137	null				1								0	0	0	0	1									43.8	66.8		52.1	42.4	82.4	42.2	0				32.9	51.3		62.1
1197	PF3D7_0820400	rest	-2.26079	-3.02547	-2.26079	null																										57.9			44.9	45.4	19.4	0	56.7	53.4	46.4	64.1	8.2		48.2
1198	PF3D7_0709900	rest	-2.26178	-3.02647	-2.26178	null																										70		46	61.4	82.8	76	84		43.6	69.5	59.5	21.7		88.4		70.8		71.7
1199	PF3D7_0422200	rest	-2.26912	-3.0338	-2.26912	null			1	1	1							0	0	1	1	1									69.5	75	41.7		61.1	80.1	3	0	58.7	43.4		90.1	47.1		94		59.6	50.1	62.3
1200	PF3D7_1255100	rest	-2.27059	-3.03528	-2.27059	RIF																												85.6			13.4	0
1201	PF3D7_1350800	rest	-2.27509	-3.03978	-2.27509	null																										45.8			81.7	96.9	14.3	0	74.2	88.6		23.1	97.7		77.1				81.7
1202	PF3D7_0524100	rest	-2.27762	-3.0423	-2.27762	null																									86.3	76	49.5	44.4	78.9	71.9			74.2	56.8	42.5	18.6	13.8		57.2		49.7	66.5	77.2
1203	PF3D7_0201400	rest	-2.28245	-3.04713	-2.28245	null																										96.8		41.2
1204	PF3D7_0413800	rest	-2.28663	-3.05131	-2.28663	null																										67.4	72.8			53.3	21	0	63.7	60.3	56.1				47.4
1205	PF3D7_0105100	rest	-2.28989	-3.05458	-2.28989	null																									48.6	53.4		47.2					50	76.2		77.8	41.9		65.5		69.8
1206	PF3D7_1338900	rest	-2.29062	-3.05531	-2.29062	null											11								4						70.9	77.8	47.1		85.4	82.9	17.2	69.2	71.3	64.8		38.2	15.4		61.8		53.4		90.8
1207	PF3D7_1305200	rest	-2.29592	-3.06061	-2.29592	ApiAP2																										40				45.3				58.3		77.4	62.9		42.3		58		53.9
1208	PF3D7_1240400	rest	-2.31531	-3.07999	-2.31531	VAR			1									0	1	1	0	0										79.2		97.9	72.7	77.2	72.9	88.7	85.1		46.9						44.7	82.6	56.8
1209	PF3D7_1103900	rest	-2.32125	-3.08594	-2.32125	null																									65.4	96.3				64.8				64.5								45.2
1210	PF3D7_1448800	rest	-2.3363	-3.10099	-2.3363	null																									68.7	85.3			53	84.4	26.4	53.6	51.4	71.2	44.7	44.2	72				63.7	68	82.6
1211	PF3D7_1449900	rest	-2.34298	-3.10766	-2.34298	null																									64.6	75.4	68.1		47.8	74.9	31.2	0	66.2	60.9		20.7	25.6		82.5			53
1212	PF3D7_0614700	rest	-2.35326	-3.11794	-2.35326	null																									75.8	94.8	74.3	61.5	72	79.5			72.5	79.6	47.6	4.3	0.4		77.3				74.1
1213	PF3D7_0815000	rest	-2.35414	-3.11883	-2.35414	Sel3																									79.8	75.4	63.1			48.1	21.1	0	90.3	71		85.7	52.6	72.7		3.5	59.8
1214	PF3D7_0704900	rest	-2.36152	-3.12621	-2.36152	null				1								0	0	0	0	1									49.1	68	55.1		53.4	80	3.4	0	71.1	72.3		24.9	10.1						56.3
1215	PF3D7_0105500	rest	-2.36629	-3.13098	-2.36629	null																										45.3		41.9	47.1	50.2			96.9	53.9		56	67.6		56.1				46.6
1216	PF3D7_1459300	rest	-2.37352	-3.1382	-2.37352	null	3										2														71.1	86.7	61.1						78.8	59.7		13.1	5.3
1217	PF3D7_1006300	rest	-2.37557	-3.14025	-2.37557	null																									40	95.7		67.6	66.3	99.4				98.7							46.6		61.9
1218	PF3D7_1228200	rest	-2.37784	-3.14253	-2.37784	null												0	0	0	1	0										63.4					15.7	0	99	40.3	43.3				63.9
1219	PF3D7_0908700	rest	-2.38616	-3.15084	-2.38616	null				1								0	0	0	0	1									55.2	45.9				53.2	24.7	0	99.5	69.5	55.4	84.5	77.9		57.7			61.1
1220	PF3D7_0800800	rest	-2.38942	-3.15411	-2.38942	null																									74.8	82.2					50.9	53.6
1221	PF3D7_0531200	rest	-2.39391	-3.1586	-2.39391	null																									40.6	57.1	49.8	59.5	75.1	43.7	53.4	0	42.9	70.9		15.9	56.2				40.8
1222	PF3D7_1242600	rest	-2.39553	-3.16021	-2.39553	null										1		0	0	0	0	1									65.3	72.7		56.1			25.7	52.4	80.3	57.6	63	29.8	15.6		58.9		52.6	71
1223	PF3D7_1356500	rest	-2.40367	-3.16835	-2.40367	null																										76.9				50.5	38.2	0		71.1		1.5	68.7						46.9
1224	PF3D7_1233700	rest	-2.40532	-3.17001	-2.40532	null	1											0	0	1	0	0					1			1	46.7	81.1		57.4	41.1					54.2	47.3	84.8	68.8		89.8				49.5
1225	PF3D7_0704700	rest	-2.40719	-3.17188	-2.40719	PPAT																					2			3	57.7	62.2	50.5				11.6	0	67.1	53	82.6	36.3	9		41.8			47.4
1226	PF3D7_0618800	rest	-2.41505	-3.17973	-2.41505	null			1																						52.2	59.1	41.9			42.8					54.2	84	50		67.3
1227	PF3D7_0500600	rest	-2.42043	-3.18512	-2.42043	null																															2.1	0	55.4	67.6	54.5								46.7
1228	PF3D7_1442800	rest	-2.44452	-3.20921	-2.44452	null	2		1									0	0	1	0	0								1	42.2	43.4			48.3				44			47.4	69.9
1229	PF3D7_0813100	rest	-2.44586	-3.21055	-2.44586	null			1	1					2			0	0	1	0	1					1		3		74.5	86.3	76.5	74	94.5	55.1	43.1	88.4	78.2	89.3	96.8			16	97.7	56.5	50.8		93
1230	PF3D7_0425200	rest	-2.45053	-3.21522	-2.45053	null																									76.3	54.2					71.1	0										49.5
1231	PF3D7_0901100	rest	-2.45636	-3.22105	-2.45636	RIF			1									0	0	0	1	0
1232	PF3D7_1238400	rest	-2.46131	-3.22599	-2.46131	null											8								4		4			2	45	74.1			85.3	72.6	38.8	0		75.2		52	86		95.7		72.4		87.7
1233	PF3D7_0718600	rest	-2.4713	-3.23599	-2.4713	null			1									1	0	0	0	0									60.8	74.2		59.4	47.6				47.3	51.1		3.5	10.5		54.6				41.5
1234	PF3D7_1436900	rest	-2.47505	-3.23973	-2.47505	null	2							2			8								9		10			8	59.5	77.9			57.9		12.2	0	45.6	68.4		57.5	38		49.3		75.9	63.5	63.1
1235	PF3D7_0917100	rest	-2.47661	-3.2413	-2.47661	OGG1																									64.5	93.7	53.3	92.9		53.9	25.8	0	69.8	46.8		32.8	15.2		67.6		51.4	62.2
1236	PF3D7_1122300	rest	-2.47788	-3.24257	-2.47788	null	4										3								3						69.2	90.9				58.9			93	57.3	53.1	25.5	40					46.6
1237	PF3D7_0512800	rest	-2.49212	-3.25681	-2.49212	null			1									0	0	0	1	0									52.9	56.3		46.4		44.9			67.4			74.5	58.3		77.7
1238	PF3D7_0518400	rest	-2.49792	-3.2626	-2.49792	CYC3																										64.9				90.5	41.5	58.5	53			9.1	34.6		77.3
1239	PF3D7_0900800	rest	-2.49836	-3.26304	-2.49836	VAR																												43			3.2	0										40.3
1240	PF3D7_0101300	rest	-2.4994	-3.26408	-2.4994	MC-2TM																							3		52	89.5								42.9	59.2
1241	PF3D7_1204600	rest	-2.53964	-3.30433	-2.53964	null																									71.7	90.4		46	40.8	40.5	78.4	95.1	88.8	65.3	60	39.5	37.2		45.6			66.2	63.5
1242	PF3D7_0302300	rest	-2.53989	-3.30458	-2.53989	null																									42.3	87.8		74.9					59.1									75.4
1243	PF3D7_0914900	rest	-2.54245	-3.30713	-2.54245	null			1						1		2	1	0	0	0	0			3		11			11	66.8	77.1	76.9		67.9	68.3			73.1	66.1		85.4	25.6		89.8		60	56.4	75
1244	PF3D7_0400400	rest	-2.55035	-3.31504	-2.55035	VAR			5									0	0	0	1	0										59.2		89.2			25.7	75.2	59.1
1245	PF3D7_1437600	rest	-2.55948	-3.32417	-2.55948	null																														70.6	20.4	0				42.3	64.8		60.9
1246	PF3D7_0923100	rest	-2.57223	-3.33691	-2.57223	null											3								1						45	53.5		75.1		78.5	31.4	0		71.9		34	40.3		44.9
1247	PF3D7_1133900	rest	-2.57569	-3.34037	-2.57569	null				1								0	0	0	0	1							1		74.8	68.2	65.1	71.5		54	7.7	0	70.2	60.3		49.7	30.9		48.9		43.2	70	44.5
1248	PF3D7_1239500	rest	-2.58866	-3.35334	-2.58866	GyrB																					3			2	47.2	52.4	43.3		48.1		42.7	81.5	63.6	55.7	77.1	27.8	41.5		69.7		50.9		50.4
1249	PF3D7_0619100	rest	-2.60478	-3.36947	-2.60478	null			1									0	0	1	0	0									53.7			49.1		59.5				60.9		66	45.5		46.5		46.4	58.5
1250	PF3D7_0808100	rest	-2.62246	-3.38715	-2.62246	null			1							4		1	0	0	0	0					6			5	53.4	54.5	55.7	61.4	55.3				75.3	48.9		17.1	1.7		89			55.2	43.6
1251	PF3D7_1025500	rest	-2.65423	-3.41892	-2.65423	null				2							91	0	1	0	0	1			5							68.1			41.8	92.5						12.7	26.8		72.8				46.8
1252	PF3D7_0515200	rest	-2.65859	-3.42328	-2.65859	null																			1					1	46.4	92	40.8		57.4	56.2			52	68.2	52.4	46.9	27		94.1				74.4
1253	PF3D7_1019200	rest	-2.66437	-3.42906	-2.66437	null																										90.6		52.1		65.4	68.2	0		56.5	47	0	76.4	69.8	80.4	5.8
1254	PF3D7_0631500	rest	-2.66917	-3.43386	-2.66917	EPF3																									46.6						95.5	0	54.4		41.5
1255	PF3D7_0920100	rest	-2.67235	-3.43704	-2.67235	null				1							2	0	0	0	0	1			1		3			3	60	93.8		82.4	47.5	58.8	3	0	54.5	78							84.9	65.2	78.4
1256	PF3D7_1373400	rest	-2.67686	-3.44155	-2.67686	RIF																									55.5	42.2		93.8					63.8		72.7
1257	PF3D7_1129850	rest	-2.67893	-3.44361	-2.67893																										61.8	88.5		54.2	61.1
1258	PF3D7_0506200	rest	-2.68294	-3.44763	-2.68294	TBP						2																			60.5	64.2			44.9	62			54.5	70.3	43.7	63.5	33.9				54.2	69.9	56.1
1259	PF3D7_1318100	rest	-2.68863	-3.45332	-2.68863	null				1								0	0	0	0	1									83.3	73.1	62.8	66.2	56.9	68.6			61.2	93.2	57.8	80.1	47.5		64.7		59.7	48.6	66
1260	PF3D7_1037200	rest	-2.6911	-3.45579	-2.6911	null																														57.8	73.1	0	47.7	47.4		52.3	77.2	23		20.4
1261	PF3D7_0824000	rest	-2.70252	-3.4672	-2.70252	null												0	0	0	1	0									44.7	94.4		55.6			5.7	0	43.9		43.7	1.9	2.8		62.6				49
1262	PF3D7_1432300	rest	-2.71798	-3.48266	-2.71798	null											2								3		10			9	44.4	68.1	47.7			45.6	24.6	0	63.8		43.2	35.8	39.7		83.4
1263	PF3D7_1135600	rest	-2.7345	-3.49919	-2.7345	null				2							29	0	0	0	1	2			8						41.5	52.2				94.5	6.7	0				9.9	64.4		46.3
1264	PF3D7_1011100	rest	-2.73971	-3.5044	-2.73971	null												0	0	0	1	0									49.5	55.9	41.9	40.3			36.8	0	60.5		40.9	49.9	25.2
1265	PF3D7_1433800	rest	-2.76283	-3.52751	-2.76283	null											5	0	0	0	0	2									49	60.4	44.6		45.9	74.2	18.4	0	60.3	55.9	56.9	52.1	23.9		71.7		44.8		55.9
1266	PF3D7_1463600	rest	-2.76295	-3.52764	-2.76295	null																									70.7	49.7	73.2							57.5
1267	PF3D7_0619600	rest	-2.76481	-3.52949	-2.76481	null																									45.8	43.6									66.9	39.9	9.7		71.5
1268	PF3D7_1307500	rest	-2.7718	-3.53648	-2.7718	null									1												1			1	98.1	89.4	50.5		82.4	70.5	48.4	83.1	96.2	91.2	52.2	48	50.7				44.5	40.8	98.2
1269	PF3D7_1244900	rest	-2.77709	-3.54177	-2.77709	null																									50.8	56.5				56.3	22.8	0		57.7	40.1	75.9	71.7		57.7			40
1270	PF3D7_1433300	rest	-2.80438	-3.56907	-2.80438	null												4	0	0	1	0								1	56.4	68.7	66.2		81.6	50.7	45.8	78.7	82.4	73.2	83.2	44.2	9.1	9.3	88.3	12.5	42.7	62.3	84.3
1271	PF3D7_1472100	rest	-2.82767	-3.59235	-2.82767	YIP1												0	0	0	0	1									72.9	77.1	60.3	79.9	87.1	44.7	85.3	91.7	96.5	84.7	75.9	48.2	51.5	7.3	61.7	24.5	49.1	78.3	86.8
1272	PF3D7_1007800	rest	-2.83205	-3.59674	-2.83205	null											10								6		7			6		81.9				70.8	25.3	0				43.3	40.7		60.7		58.6
1273	PF3D7_1364300	rest	-2.84574	-3.61043	-2.84574	PRP16				1				1				2	0	0	0	1									69.8	62.9		53.3	73.1	44.6	40.9	75.6	73.8	47.9	56.6	62.6	33		43.7			69.9	68.1
1274	PF3D7_1221700	rest	-2.84938	-3.61407	-2.84938	null																									51.4	64.6		52.6							72.2	42	53.4	21.4	63.6	22.5		43.5
1275	PF3D7_1143800	rest	-2.85075	-3.61544	-2.85075	null																									90.8	89.4	71.5	41.4	83.6		22.4	62.7	90.9	51.4		49.3	18.6		42.2		44.3	87.2	78.7
1276	PF3D7_1206400	rest	-2.87787	-3.64255	-2.87787	null			1								7	0	0	2	0	0			4		4			2	45.7	45.6			85.6				68.4		41.7	36.2	9.7						53.1
1277	PF3D7_1405300	rest	-2.89281	-3.6575	-2.89281	null										1		0	0	0	0	1						7			45.6	75.8	55.8			43.6			74.6	46		73.9	59.3		82.9
1278	PF3D7_0532200	rest	-2.91197	-3.67665	-2.91197	null																									42.3	60.7		64.7	72	59.7	26.6	0	83.1	81.8					85.6			62.1
1279	PF3D7_1028500	rest	-2.91711	-3.6818	-2.91711	null	1											0	0	0	1	1							1		78.9	76.7	75.8	79.2	94.6	77.2	22.8	0	90.9	71		52.2	54.8	17.8	86	29	71.7	73.4	93.4
1280	PF3D7_0901000	rest	-2.9196	-3.68429	-2.9196	RIF			1									0	0	1	0	0												94.9			5.7	52.4
1281	PF3D7_1369000	rest	-2.93397	-3.69866	-2.93397	GPAA1	3								1		11	0	1	0	0	0	10		8		5			6	78.1	46.5					17.3	0	40.5	65.4	53	22.9	37.3
1282	PF3D7_1220600	rest	-2.93495	-3.69964	-2.93495	null																									56.5	75.8	45.9				17.9	0		65.9	49.6	28.2	38
1283	PF3D7_0706200	rest	-2.93926	-3.70395	-2.93926	null																									72.7	59	66.9			55.7				78.6	59.1						65.1
1284	PF3D7_1207600	rest	-2.94973	-3.71442	-2.94973	MiaA																									79.8	79.7	47.9			57	16	0	87.4	42.9		52.9	41.3		59.9		42.2	69
1285	PF3D7_1454100	rest	-2.95352	-3.7182	-2.95352	null																									76.4	92.1				47.8				75.8					75.5		61.7
1286	PF3D7_0501900	rest	-2.95527	-3.71996	-2.95527	null												0	0	0	0	1									59	59.1	52.5	47.9		42.2	0	51	59.5	59.8		75.7	80.4				45.6	51.2
1287	PF3D7_1461200	rest	-2.96	-3.72469	-2.96	IMP3																									77.8	86		60.8	55.3	84	59.2	66.8	77.4	86.7		48.8	30.9		42.5		58.4	83.7	81.7
1288	PF3D7_API04700	rest	-2.97502	-3.7397	-2.97502																													88.7	41.6
1289	PF3D7_0819000	rest	-2.9784	-3.74309	-2.9784	null	4																				1			2	88.2	84.9	66.1	87.8	40.1	58.6	27	64.9	86.2	50.6	52.1	92.8	57.5		81		77.2	76.7	49.8
1290	PF3D7_1467300	rest	-2.98933	-3.75402	-2.98933	DXR																									60.6	58.9		87.2			37.4	0	68.1	78.2	70.7	55.4	54.3		47.6			40.2
1291	PF3D7_0315000	rest	-2.99508	-3.75976	-2.99508	null			1									0	0	1	0	0									53.7	70.7			43.2	49.8	7.3	0	47.6	75.7	44.6	80.5	60.2		72.4		58.9		67.6
1292	PF3D7_0405800	rest	-3.00555	-3.77023	-3.00555	null																									75.5	60.5	65.6		93.1	88.5				73.5		46.9	48.5		66.8		71.8		85.2
1293	PF3D7_1445300	rest	-3.00901	-3.7737	-3.00901	null												0	0	0	1	0									43.1	42.1		57.7			60.7	55.1	44.6	54.8	51.5	69.8	33.9				61	43.2
1294	PF3D7_0924800	rest	-3.01248	-3.77716	-3.01248	TRF1																									44	98.9		82.6		97.8				98.3	57.7								79.4
1295	PF3D7_1347800	rest	-3.0267	-3.79139	-3.0267	LRR4.1											4								3							46.5				86.2			46.2	44.2		2.4	26.6		46.8
1296	PF3D7_1414100	rest	-3.03739	-3.80208	-3.03739	null	1											0	0	0	0	1					1			1	71.1	76.3	58.5	90.3	92.7	44	62.4	91.9	81.6	42.7	71.6				65.8			74.9	82.1
1297	PF3D7_1242000	rest	-3.03862	-3.80331	-3.03862	null	15											1	0	0	0	0			1		6			6	47.2	74.2	54.2		94	73.2			88.1	75.4		83.8	90		76.3				93.5
1298	PF3D7_0407100	rest	-3.04129	-3.80598	-3.04129	null																									63.3	78	61.4	56.9					61.6	53.7	43.6	73.7	28.4		41.8			53.4
1299	PF3D7_1464200	rest	-3.06772	-3.8324	-3.06772	null	1																								74.6	67.9				68			59.8	65.7		45.1	82.4				44.7	68
1300	PF3D7_1145900	rest	-3.07133	-3.83601	-3.07133	null																									50.5	86.3		85		93.2				82.6				31.7	45.6	43.4		51	42
1301	PF3D7_1211300	rest	-3.08235	-3.84703	-3.08235	MCM8				2								0	0	0	0	2									52.6	73.8	48.3	48.5	73	58.6	20.2	62.6	60.7	58.3	81.9	62.2	52.4		70.3		60.6		78.7
1302	PF3D7_1232700	rest	-3.09002	-3.8547	-3.09002	null											4														68.1	59.8	40.5		64.3	51	9.5	0	93.8	74.5		38.8	15.6		48.4		49.4		80.9
1303	PF3D7_1235400	rest	-3.11372	-3.8784	-3.11372	null				2								1	0	0	0	2									51.2	69.9		79	42.4		20	0	64.4		67.7	79.3	38.2		74.5		42.1	43
1304	PF3D7_1402000	rest	-3.14016	-3.90485	-3.14016	null											8														60	76.3							74.5	68.5		96.1	83.3				46.9	53.9
1305	PF3D7_0926600	rest	-3.18693	-3.95162	-3.18693	null												0	4	0	0	0										49.2									52.2	27.9	36		65
1306	PF3D7_0924200	rest	-3.2003	-3.96498	-3.2003	null																									55.1	48.8					22.3	0		45.5	82.9	58	60.1		84.8
1307	PF3D7_0619800	rest	-3.20674	-3.97143	-3.20674	null																									67.7	70.5									50.4	65.7	36		74.3			44.2
1308	PF3D7_1458300	rest	-3.21361	-3.9783	-3.21361	null	1			1						1		1	0	0	0	1					30			27	68.4	83.2	66.5		84.7	46.5	64.5	91.8	90.9	76	95.5	92.2	22.5		46.9				90
1309	PF3D7_0727500	rest	-3.23358	-3.99827	-3.23358	null																									60.4	62.9	60.5				8.4	0	70.9	49.1	77.1	23.8	27.5		40.5		40.1
1310	PF3D7_0423200	rest	-3.23725	-4.00194	-3.23725	null											2								1		4			3	84.9	78.9	83.3	69.7	80.1	70.4			75.3	72.5		13.3	5.6				86.2	67	86.5
1311	PF3D7_0829400	rest	-3.23766	-4.00234	-3.23766	null			1									1	0	0	0	0					1			1	74.7	74	66.2	90.8	94.1	86.4	38.4	91.2	87.4	85.7	81.8	19.6	6.9	10	40.5	29.9	65		92.6
1312	PF3D7_1372400	rest	-3.26014	-4.02482	-3.26014	ACS4																		2											40.5				66.4	61.2
1313	PF3D7_1475200	rest	-3.26821	-4.0329	-3.26821	null			1									0	0	1	1	0										63.9	49.2	43.4		51.5			47.6	46.7		44.8	27				46.4
1314	PF3D7_1457600	rest	-3.27279	-4.03748	-3.27279	null																									66.8	84.2	46.6		63.2	42.8			99.1	60.2		49.2	45.1		84.4		56.2	65.1	76.9
1315	PF3D7_1207200	rest	-3.27993	-4.04462	-3.27993	null																										58.7			44.7		6.5	0	86.2		44.3
1316	PF3D7_0920400	rest	-3.28626	-4.05095	-3.28626	null																									47.6	50.5	43.5				9	0	65.7			3.4	9.7		74.1				40.8
1317	PF3D7_1453300	rest	-3.28786	-4.05254	-3.28786	null																			1						50.2	83.7																	44.6
1318	PF3D7_0412600	rest	-3.31487	-4.07955	-3.31487	RIF																															68.5	0
1319	PF3D7_0612400	rest	-3.31817	-4.08285	-3.31817	null																									42.5		53.5							69.3							58.5
1320	PF3D7_0511300	rest	-3.32138	-4.08607	-3.32138	null																	6								46.4	63.2			75.3		9.7	0	67			47.8	11		70.9				66.5
1321	PF3D7_0614100	rest	-3.32339	-4.08807	-3.32339	null																									76	89.8	65.8		63.5	70.7			85.4	67.7	59				89.5		46.8		64.1
1322	PF3D7_1234700	rest	-3.32822	-4.09291	-3.32822	null				1								0	0	0	0	1										66.2				95.8	95.8	72.6	58.2	90.6		47.3	94.8	77.7	88.6	7.8
1323	PF3D7_0404200	rest	-3.34122	-4.10591	-3.34122	null																									41.5	44.1		68		61.3			49.3	73.6		67.9	50.1		56		82.8		42.9
1324	PF3D7_1146500	rest	-3.34675	-4.11143	-3.34675	LRR10			1								16	0	0	2	0	0			11		3			4		48.1		82.7	84.7	90.1				49.6		3.4	18.2						87.8
1325	PF3D7_0923600	rest	-3.35268	-4.11736	-3.35268	LipL2																											45.2		45.2	58.2	9.8	0	42.4	54.1	48	49.7	55.1		94.4		47.3		47.2
1326	PF3D7_1216700	rest	-3.35523	-4.11992	-3.35523	PLP2			1								30	0	0	0	1	0			9							57.3		41.9	91.3	63.8						13.3	78.3		54.6				91.7
1327	PF3D7_0609500	rest	-3.40742	-4.1721	-3.40742	null				2							17	0	1	0	0	2			2							40.3				68.1						61.4	89		80.4
1328	PF3D7_1109200	rest	-3.41026	-4.17494	-3.41026	null											10														41.6	70.3		64.6		79.2						53.4	72
1329	PF3D7_0321300	rest	-3.43545	-4.20014	-3.43545	null			1	1								1	0	1	0	1									42.3	92.5		79.7	43.4	65.7	11.9	0	54						58.8		51		47.6
1330	PF3D7_0606300	rest	-3.43656	-4.20125	-3.43656	null											2								2		2			1	61.1	78.9			87.2	61.9						29.7	75.2		63.8
1331	PF3D7_0604300	rest	-3.45194	-4.21662	-3.45194	null																									64.2	66.3	55.9			44.3				62.8					84.1		56.6	64.1
1332	PF3D7_0933400	rest	-3.45524	-4.21992	-3.45524	null																									49.4	79.8	42			58.1				60	85.7	56.5	41.8		89.2		56.3
1333	PF3D7_0106200	rest	-3.46001	-4.2247	-3.46001	null																									59.2	89.7			56.6	64.4			71.6	57.7	63.6	22.2	62.1	30.4	59.9	33.4	71.8	42.3	79
1334	PF3D7_1220500	rest	-3.47547	-4.24016	-3.47547	TSR3																									66	84.1			44.2					57.1					55.5			46.1
1335	PF3D7_1139500	rest	-3.48032	-4.245	-3.48032	null			1	2							17	0	0	1	1	2	6		12							62.8			94.5	77.3	37.9	68.8		69.6		3.2	56.5	39.1	46.2	38.9			95
1336	PF3D7_0910700	rest	-3.50403	-4.26871	-3.50403	ALP5a											8															41.8			48.6	43.7			54.8			16	57.2		76.6				42.8
1337	PF3D7_1321200	rest	-3.50817	-4.27285	-3.50817	null	1																								74.7	92.3		53.6	54.6	68.1	95.4	87.7	72.7	92.7	53.7				56		58.9	85	79.5
1338	PF3D7_0816300	rest	-3.51078	-4.27547	-3.51078	null											13														51.1	67.6				82.8	19.8	0	45.3					78.9	90.5	78.7
1339	PF3D7_1230500	rest	-3.51508	-4.27977	-3.51508	null																									65	66.7					6.6	0	73.4	48.8		77.3	35.6		68.7			49.1
1340	PF3D7_0906900	rest	-3.52678	-4.29146	-3.52678												4
1341	PF3D7_1140800	rest	-3.52854	-4.29322	-3.52854	null		1	1								4	0	0	1	0	0					2		5	2	63.7	71.2	63.1		88.3				71.1	40.3		78	27		45.1		42.5	59.2	87.9
1342	PF3D7_0201100	rest	-3.52955	-4.29423	-3.52955	null												1	0	0	0	0															1.9	0
1343	PF3D7_0631400	rest	-3.53005	-4.29474	-3.53005	MC-2TM				1								0	0	0	0	1																			62.9								41.1
1344	PF3D7_0716700	rest	-3.53802	-4.30271	-3.53802	null			1									0	0	1	0	0										72.6				42.4	56	73.4	69.8		68.5	17.2	4.1		85.3
1345	PF3D7_0800900	rest	-3.54364	-4.30833	-3.54364	null																									76.2	70.9					30.4	0	85
1346	PF3D7_1443200	rest	-3.5507	-4.31539	-3.5507	null																							1		47.8	46.7			50.7	45	36.8	56.4	72.6	51.4	68.5	15.1	2.1						45.8
1347	PF3D7_1122600	rest	-3.55206	-4.31674	-3.55206	null											37								1							57.9				77.9	5.4	0				7.1	74.1		49.6
1348	PF3D7_0312500	rest	-3.55709	-4.32177	-3.55709	null									1	3															56.6	57.7		41.3			19.3	54.6	88	69.1	52.3	77.1	50.4		79.8		41.4	59.2
1349	PF3D7_0602900	rest	-3.57401	-4.3387	-3.57401	null																									71.2	93.1	80		74.6	75.8	38.1	0		63.7		51.1	28.7		92.2		53.1	73.9	72.8
1350	PF3D7_1454000	rest	-3.57615	-4.34084	-3.57615	null																									71.8	81.6	50.7	49.2		68.9	9.1	57.8	58.1	63.2		36.6	43.8		60.8		59.4	77.6
1351	PF3D7_0416900	rest	-3.58208	-4.34677	-3.58208	null												0	0	0	1	1								1	60.4	62.3			75.6		43.8	0	65.5	40.8	77	57.3	22.2		76.8		52.8	52.4	65.3
1352	PF3D7_0913700	rest	-3.59097	-4.35566	-3.59097	null			1									0	0	0	1	0									80.3	70	74.8		71.7	70.9	3.4	0	82.7	68.4		37.9	24.7	84.6	46.4	88.4	73.1	62.4	83.4
1353	PF3D7_1344000	rest	-3.59286	-4.35754	-3.59286	null																									41.9	48				45.4			89.4	51.8	75.9	63.7	31.7		41.7		46
1354	PF3D7_1367200	rest	-3.60032	-4.365	-3.60032	null											5															80.5		49.8		98.4			40.9	55.8		9.8	76.2
1355	PF3D7_1208400	rest	-3.60236	-4.36704	-3.60236	null			1						1	2		0	0	1	0	1					1				54	68.5	46.9				12	0	63	52		51.9	23.3		42.8
1356	PF3D7_0505600	rest	-3.63284	-4.39752	-3.63284	null					1																		2		59.8	89.3	65		77	60.4			57	64.9		24.1	26.3		45.5		50.2	51.1	77.9
1357	PF3D7_1462500	rest	-3.65092	-4.4156	-3.65092	null											13															61.8				89.5				52.2		25.2	66.9
1358	PF3D7_1442200	rest	-3.65314	-4.41782	-3.65314	null			1	1								0	0	1	0	1									51.1	66.5		45.8		54.6	13.8	0	49.6	47	78.1	71.6	31.4		44.4		54.7
1359	PF3D7_1453500	rest	-3.67008	-4.43477	-3.67008	null				1								0	0	0	0	1														95.8	56.7	64.4		94.9		8.6	96.5		40.8
1360	PF3D7_1239300	rest	-3.67023	-4.43492	-3.67023	null																									68.5	74.2		74.8	59.9	58.8	34.5	0		61.9		58	49					82.2	62.5
1361	PF3D7_1037800	rest	-3.68738	-4.45206	-3.68738	null											16															83.3				79.6						56.9	52.4
1362	PF3D7_0516500	rest	-3.69402	-4.45871	-3.69402	null																									58.1	49.5			79.8	98.9	90.7	89.6		98.5		9.8	98.9		97.8
1363	PF3D7_0109850	rest	-3.69599	-4.46068	-3.69599		2																								56	77.6	48.8	51.4	54.2				60.9	70.1					94.9
1364	PF3D7_0419000	rest	-3.71482	-4.47951	-3.71482	null				1							19	0	0	0	0	2			7							89.1		52	58.9	97.2	24.8	0		82.6		3.4	69.3	42.1	50.8	35.9	51.8		81.5
1365	PF3D7_1246100	rest	-3.71701	-4.4817	-3.71701	ALAS																										57.4			48.1	58.9	54.8	0	45.4	63	49.7	93.6	11.1				64
1366	PF3D7_0414400	rest	-3.72359	-4.48828	-3.72359	null																					4			5		90.2		78.2	55.9							14.1	96.1		52.1				58.8
1367	PF3D7_1134500	rest	-3.73504	-4.49973	-3.73504	null				4							4	0	0	0	0	2					4			4	70.7	79.1	56		50.5		5.5	0	71	50.4	47	69.3	28.4		69.7			48.2	48.5
1368	PF3D7_0425700	rest	-3.73881	-4.50349	-3.73881	RIF			1									0	0	1	0	0										55.7		47.6
1369	PF3D7_1127700	rest	-3.74528	-4.50997	-3.74528	null			1								7	0	0	0	1	0										75.5		55.3		93.5				47		0	63.4		84.7
1370	PF3D7_0812220	rest	-3.74905	-4.51374	-3.74905	null																									60.9	63.9			55.6	48.5			78	72.5		88.9	86.2				71.5	41.9	76.4
1371	PF3D7_1412600	rest	-3.75248	-4.51716	-3.75248	DHS	4	1							1		20	0	0	0	0	1		2	5		6		2	5	77.8	78.1				55.6	34.8	0	72.5	69.7		19.9	8.4		42		51.2	77.8
1372	PF3D7_1467000	rest	-3.76054	-4.52523	-3.76054	null			1									0	0	1	0	0										60.2				58.3	35.5	0		41.8
1373	PF3D7_0912200	rest	-3.76664	-4.53133	-3.76664	null																									53.8	72.7		85.4	88.3	96.1	69.2	0		80		24.8	52.2						44.1
1374	PF3D7_1336300	rest	-3.78408	-4.54877	-3.78408	null											2															96.8		64.5	72.9	91.7					49.7	6.3	54		86.6				45.6
1375	PF3D7_0102400	rest	-3.78996	-4.55465	-3.78996	null			2																									58.9		59.7				61.8
1376	PF3D7_1343600	rest	-3.80035	-4.56503	-3.80035	null												1	0	0	0	0									50.5	48.3				47.8	18.7	0	57.6	55.7	69.4	44.9	25.2		47.3
1377	PF3D7_0406800	rest	-3.8084	-4.57309	-3.8084	null																									60.2	64.4		54	41.3	63.7	30.6	0	41.5	86.1	58.7	85.1	32.9		49.6		72.9	41.3
1378	PF3D7_1037000	rest	-3.8119	-4.57658	-3.8119	null																									54	47.8	42.7	73.5	60.1	42	9.6	0	56.9	45.2	64.3	59.6	40		47.5		47.3		46.8
1379	PF3D7_1406900	rest	-3.81626	-4.58095	-3.81626	null																									42.5				54.9	47.3	28.4	56.7	63.8	74.5	51.1	67.3	69.7						77.3
1380	PF3D7_0613600	rest	-3.85412	-4.61881	-3.85412	null									1																78.2	64.3	67.7		66.8	56.9	12	0	93	66.5		43.6	7.8		81.6				66.1
1381	PF3D7_1232500	rest	-3.85701	-4.6217	-3.85701	null				3								0	0	0	0	2									93.5	96.8	91.6	73.9	81.3	66	85.5	93.6	93.5	87.8	85.7	11.7	1.5		91.2		47.4	41.5	89.5
1382	PF3D7_0930800	rest	-3.8728	-4.63749	-3.8728	null									3	1	5	1	1	0	1	0					4	20		3	43.5	59.1	52.5		62.7	40.1	37.9	0	86.1	50.7	53.7	86.4	49.3				41.5		68.4
1383	PF3D7_1327000	rest	-3.88293	-4.64762	-3.88293	null																					2				64.6	64.5		81.9	46.3	53.2					81.1	36.2	36.3		79.2		47.5	55.1	48.4
1384	PF3D7_0208500	rest	-3.886	-4.65069	-3.886	ACP			1	1		3						0	0	0	1	1					1	2		1	84.9	71.4	66.3	82	64.2	53.7	42.7	70	70.8	82.2	70.4	96.3	31.7		89.1		94.2	40.2	77.9
1385	PF3D7_0902600	rest	-3.89739	-4.66208	-3.89739	FIKK9.7																									63.7	57.8		52.3	57.1		6.3	0	49.9	59.5								71	44.4
1386	PF3D7_1011300	rest	-3.89896	-4.66365	-3.89896	null			1									1	0	0	0	0									45.5	54.1	50.1		48	41.5				51.1		27.3	5
1387	PF3D7_1448100	rest	-3.89989	-4.66457	-3.89989	null																									65.8	90.2	65.9	74.1	64.8	52.3			79.2									54.6	48.5
1388	PF3D7_0902700	rest	-3.90485	-4.66954	-3.90485	null																									72.5	65.6	40.2	75.6	92.2	40.4	35.2	76	96.9	68.7	66.3						47.8	44.1	92.5
1389	PF3D7_0906000	rest	-3.90619	-4.67087	-3.90619	RNaseII	1		1	1								0	0	0	1	1									55.7	64.2		50.2		59			80.5		64.6				59.2
1390	PF3D7_1310800	rest	-3.90935	-4.67404	-3.90935	null											6	0	0	0	0	1	10		9		5			5	63.9	62.7					62.8	69.3	61.2		46.5	90	28.9				45.6	70.7
1391	PF3D7_0401700	rest	-3.91358	-4.67827	-3.91358	null				1								0	0	0	0	1									89.2	90.4					38.8	0	90.1	47.3
1392	PF3D7_0400500	rest	-3.92218	-4.68686	-3.92218	RIF												0	0	1	0	0												56.1			12.5	59.6	85.3
1393	PF3D7_0530400	rest	-3.92805	-4.69273	-3.92805	null			1									1	0	0	0	0										44.9		80.3			14.6	0	45			64.5	9.7
1394	PF3D7_1034200	rest	-3.93362	-4.69831	-3.93362	null																									49.6	42.7		80.3		93.2	79.8	0	64.5	91.9	45.4	16.5	40.2
1395	PF3D7_1437100	rest	-3.93451	-4.6992	-3.93451	null																					1			1	61.8	79.9	50.3		67.1	86.4	39.4	0	49.5	77.6		51.7	36.2		53.1		50.5		51
1396	PF3D7_0817000	rest	-3.93508	-4.69977	-3.93508	null																												54.6		51.1	11.2	0							76.7
1397	PF3D7_0502500	rest	-3.9375	-4.70219	-3.9375	null											5																		60	52.1	22.8	0				8.6	29.3
1398	PF3D7_1301900	rest	-3.93792	-4.70261	-3.93792	null																									70.1	71.3				98				77.6									43.1
1399	PF3D7_0600500	rest	-3.94196	-4.70665	-3.94196	RIF																												49.4			9.6	0	96.8
1400	PF3D7_0407500	rest	-3.9548	-4.71948	-3.9548	null		1									4								4						58.8	76			92.8		43	60.1		60.4	43.4	6.2	1.7					49.1	55.8
1401	PF3D7_1132500	rest	-3.96108	-4.72576	-3.96108	null																										54.1			58.1		2.5	0							78.4
1402	PF3D7_0222900	rest	-3.96902	-4.7337	-3.96902	VAR																															92	0	42.6
1403	PF3D7_1253800	rest	-3.96902	-4.7337	-3.96902	null																															96.1	0	49.9
1404	PF3D7_0220300	rest	-3.98056	-4.74525	-3.98056	null																									82.4	71.1			80.6		69.2	83.9	91.7	70.2	74.2			31.1		32.6		57.5	93.2
1405	PF3D7_1430400	rest	-3.98617	-4.75086	-3.98617	ATG5					1																				47.2	61.1		42.5		76.8	84.1	65.4	70.2	84.7	44.4	28.5	4.7		67.8			67.3
1406	PF3D7_1475700	rest	-3.99027	-4.75496	-3.99027	null											8								3						45.4	58.9		48.6	65.8	91.4	34.5	62.4		45		1.5	42.7
1407	PF3D7_0622900	rest	-4.00196	-4.76665	-4.00196	ApiAP2			2									0	0	0	1	0									91.9	93.5	62.2	50.6	81.4	55	13.6	0	94.5	50.6	43.8	28.3	77.8	77.9	86.1	82.9	50.6	78.6	78.5
1408	PF3D7_1453200	rest	-4.00297	-4.76765	-4.00297	null																									54.5	57.3	56.5				22.6	0	76.5	64.5	58.3	81.2	64.4	78.4	45.9	8.3			43.9
1409	PF3D7_0907100	rest	-4.00442	-4.76911	-4.00442	null				1								0	0	0	0	1									51.7	75.3		47.4	43.8	54.1	34	0	96.4		71.5	36.3	26.6		57.4
1410	PF3D7_0209700	rest	-4.00971	-4.77439	-4.00971	null																									81.8	94.1	48.6	99.3	96	84.8	17.3	64.3	91.9	79.4		23.2	11.4		89.1		68.1	91.6	97.9
1411	PF3D7_1235100	rest	-4.02146	-4.78615	-4.02146	null	3											0	1	0	0	0	2				1			1	57.2	86.1		71	84.6	99	90.9	97.6		96.7	79.4				98.8		95.4	54.9	98.5
1412	PF3D7_0515100	rest	-4.02851	-4.7932	-4.02851	ROM9											3								2						48	65.3	49.9	46.2	63	56.3	25.9	53.9	44.4	66.7	58.5	51.8	27		85.5		63.4		67.5
1413	PF3D7_0529100	rest	-4.04252	-4.80721	-4.04252	null																									58.8	78.5	84.7		48	67			67.3	77.7		58.1	41.9		72.7		58.5
1414	PF3D7_1470600	rest	-4.04281	-4.8075	-4.04281	null																							1		80.9	78.5	60.8	54.4	83.2	62.4	27	57.7	77.6	72.8	53.2	50	44.5		59.4		80.4	72.3	87.5
1415	PF3D7_0625400	rest	-4.05919	-4.82387	-4.05919	null			1		1																				86.7	87.8	82.6	66.9	96.5				96.9	45.8		18.5	28.7	65	63.8	63	41.1	82.4	94
1416	PF3D7_1327900	rest	-4.066	-4.83068	-4.066	null											4																			82.3				55.5
1417	PF3D7_0906890	rest	-4.06624	-4.83092	-4.06624	null	3																								81.4	64.8			52.7	62.4			69.2	52.1		70.7	45.2				59.8	60.1	67
1418	PF3D7_1430500	rest	-4.07609	-4.84078	-4.07609	null											6								2											49.8	5.6	0				10.5	46.6		47.8
1419	PF3D7_1366000	rest	-4.08244	-4.84713	-4.08244	null	4																								66.1	82	50.2		76.1	55.8	22.2	0		81.4	59.3	14.2	5.3		52.3		51.7	72.6	60.2
1420	PF3D7_1411300	rest	-4.08825	-4.85293	-4.08825	null	1								2												2			2	67	74.3	66.2		65.7	55.7			76.7	62.2	68.6	52.4	42.9		55.1			59.3
1421	PF3D7_1215500	rest	-4.10731	-4.872	-4.10731	null																									79.1	74	71.5		80.6	94.1
1422	PF3D7_0934000	rest	-4.14121	-4.9059	-4.14121	null	15		0									1	0	0	0	0									60.5	65.5					14.7	0	54.8	59.4	56.6	72.9	53.2		79.7		42.2	49	44.1
1423	PF3D7_1477000	rest	-4.15511	-4.91979	-4.15511	null												0	0	0	0	1									89.7	82.9		76.8			5	0
1424	PF3D7_1324600	rest	-4.15588	-4.92057	-4.15588	null											26						14		16						42.6	56.4		78.4		58.1	29.3	55.8	50.6	55.3	40.9	32.7	15.2		84.9
1425	PF3D7_0812200	rest	-4.18206	-4.94675	-4.18206	null							1																1			40			44.6		4.9	0	52.5	53.5	41	88.9	86.2						68.1
1426	PF3D7_1450600	rest	-4.18314	-4.94782	-4.18314	null																									59.9	64.6		40.3		53.4	11.6	0	74.8	65.8	49.1	73	20.8		40.5			72.1	55.7
1427	PF3D7_0211700	rest	-4.18953	-4.95422	-4.18953	TKL1									1			1	0	0	0	0									65.3	69.5	43.1		79.6	52.5	22.9	0	86.1	48.6		55.3	33.6		57		43.4		81.3
1428	PF3D7_1318600	rest	-4.2008	-4.96549	-4.2008	null																											46			81.2			42.1	53.9					46.5
1429	PF3D7_0422900	rest	-4.20201	-4.96669	-4.20201	null			1								3								3						79.7	76.1		90	70.7	81	32.8	53.5	44.1	79.3		81.3	71				44.1		90.8
1430	PF3D7_1101500	rest	-4.20605	-4.97074	-4.20605	EPF4																															96	0			42.2
1431	PF3D7_1404400	rest	-4.20651	-4.9712	-4.20651	null																									64.4	61.1	50	71.4		58.6	41.8	79.6	41.8	80		46.4	24.3		50		75.6		44.1
1432	PF3D7_1008200	rest	-4.21227	-4.97696	-4.21227	null			1									3	0	0	0	0										61.4				50.5			44.6	62.4	65.7	47.6	51.4
1433	PF3D7_1038700	rest	-4.21978	-4.98446	-4.21978	null																									40.5	54.8				64.1	34.2	0	40.7	83.8	42.3							57.6
1434	PF3D7_1017200	rest	-4.22741	-4.9921	-4.22741	null																															20.4	0		58.8	42.7	77.6	32.4		71.8
1435	PF3D7_0911700	rest	-4.22882	-4.99351	-4.22882	null				1								0	0	0	0	2									60	49.9	41.7	92.3	54.3		37.3	0	78.6	64.2	74.3	51	22.9		53.1		41.6		61
1436	PF3D7_1034300	rest	-4.22938	-4.99407	-4.22938	TLAP2									1																	49.3		67.5		80.9	56.3	0		59.2		4.1	0.7
1437	PF3D7_0625000	rest	-4.24725	-5.01193	-4.24725	SMS1			1									0	0	2	0	0									79.8	75.9			69.5	65.9	36.6	72.1	81	62.3	54.3	58	52.4		40.5		43.9		85.8
1438	PF3D7_0602800	rest	-4.2558	-5.02049	-4.2558	JmjC2						1																			62.1	78.4		48.5			13.3	0				72.4	52.4		71.3			45.6
1439	PF3D7_1111800	rest	-4.2621	-5.02679	-4.2621	null																									56.4	80.9	52.7	51.9	49.3	70	50.8	0	44.5	73.4		23.9	49.1		92.8		60	48.9	68.1
1440	PF3D7_1010800	rest	-4.28742	-5.0521	-4.28742	null																								2	40.8	43.9			51.6	70.9	4.2	0	55.2	70.3		64.1	65.2		43.4		64.7	47.5	63.6
1441	PF3D7_1222400	rest	-4.29192	-5.0566	-4.29192	ApiAP2			1	2	1							1	0	1	0	3									69.6	79	55.5			50.1	52	0	87.8	53.7	41.4	15.5	33.6		69.6		59.2
1442	PF3D7_0313300	rest	-4.29246	-5.05715	-4.29246	null																									55.8	51.7	50.1	86.7	56.8	79.4				68	54.1	20.5	11.4		41		66.9	47.3	65.2
1443	PF3D7_1450300	rest	-4.30369	-5.06838	-4.30369	CPR											7								5						71.9	87.9			65		61.2	71.1	79.8	52	55.5	29.6	3.5		57.8			55	54.8
1444	PF3D7_0206500	rest	-4.30391	-5.06859	-4.30391	null				2						1		2	0	0	0	2							1		78.5	70.5	46.5	75.5	94.5	63.4	4.3	0	85.3	48.1	51.2			31.7	55.6	29	56.2	70.9	91
1445	PF3D7_1100900	rest	-4.31834	-5.08303	-4.31834	null												0	1	2	0	0															50.3	92
1446	PF3D7_0513500	rest	-4.32832	-5.09301	-4.32832	PAM16	1																								80.7	87.3	41.2		79.5	59.9			61	75.2	42.4	23.5	77.9		80.6		49.9	61.4	81.2
1447	PF3D7_1452600	rest	-4.33809	-5.10278	-4.33809	null	1		1	1								3	0	1	0	1					9			8	55.6	58.1	42				46.9	0	64.1	49.1	57.2	65.8	44.5				41.6	49.8
1448	PF3D7_0714400	rest	-4.34182	-5.10651	-4.34182	null											6								2						59.4	73.2				86.6			60.6	68.3	58.7	6.1	77					42.3
1449	PF3D7_0221500	rest	-4.3503	-5.11498	-4.3503	null																							2		60.9			42					80.6		49
1450	PF3D7_0109600	rest	-4.35763	-5.12232	-4.35763	null																									58.3	93.6		74.8	73.7	64.2	1.7	0		85.3		56.6	23.1		96.5		87.8	70.8
1451	PF3D7_1039700	rest	-4.3727	-5.13739	-4.3727	MC-2TM																		3					5												44.9
1452	PF3D7_1429500	rest	-4.37506	-5.13975	-4.37506	DPH2																									55.7	67.5		46.2			21.1	0	70.9			54.4	61.4		78.5			65.1
1453	PF3D7_0302600	rest	-4.38562	-5.15031	-4.38562	ABCB4			1			1						0	0	1	0	0									49.3	60.1	48				40.7	0	79.2	45.8	42.3	34.7	23.1		45.7
1454	PF3D7_0105600	rest	-4.38852	-5.1532	-4.38852	null	2		1																				2	1	55.8	63.6			65.2		25	80.9	58.4	47.1	69	62	54.1		79.4			61.5	82.4
1455	PF3D7_1354000	rest	-4.39802	-5.16271	-4.39802	null																										55.9				68.1	73.9	0
1456	PF3D7_1239900	rest	-4.39944	-5.16412	-4.39944	VPS16		1	1								4	0	0	1	0	0			3						65.4	60.5	49.1	77.3	89.7	46.6	9.9	63.3	82	50	44.8	49.7	17.9				45.2	64.8	85.8
1457	PF3D7_0627400	rest	-4.40834	-5.17302	-4.40834	TIM22																									58.9	62.3			58.6	72.3			76.9	72.3	65.2	5.5	4.8				64.3	56.5
1458	PF3D7_0517100	rest	-4.41628	-5.18097	-4.41628	null					1																				49.9	63.8		56	50.6		44	0	75.4	53.8		56	36.3		70.8		40.9	45.9	47
1459	PF3D7_0220100	rest	-4.43979	-5.20448	-4.43979	null		1		2								0	0	0	0	1			1						78.4	80.9		73.2	47.6	40.3	19.3	0	93.6	52.2								84.9	48
1460	PF3D7_1419900	rest	-4.45657	-5.22126	-4.45657	null				1							3	0	0	0	0	1							1		65.8	45.3	47.1	47.7		55.2			68	54		63.9	40.9		86.3		43.3	76.4
1461	PF3D7_1355300	rest	-4.46019	-5.22487	-4.46019	SET6	1							1											2						63.4	77.5			68.6				90.9	66.1		34	28				54.4	73.8	68
1462	PF3D7_0402900	rest	-4.47325	-5.23794	-4.47325	null																									78.5	70			46.2													52.5	54.8
1463	PF3D7_1148800	rest	-4.4739	-5.23859	-4.4739	null									1																80.7	65.7		96.8	61.5	40.9			83.7			0	4.1					86.2
1464	PF3D7_1014200	rest	-4.47508	-5.23976	-4.47508	HAP2											7															42.8		54.6		69.9			70.3			5.6	81.8
1465	PF3D7_0504700	rest	-4.48422	-5.2489	-4.48422	CEP120			6									1	0	0	0	0									61.5	85.6		66.4		94.6			75.3	45.6		60	15.2		87.7		85.1		50.3
1466	PF3D7_0420000	rest	-4.48617	-5.25086	-4.48617	null			1	4		1			1			1	0	1	0	4					1		1	2	90.1	83	62.7	73.3	91.7	70.5	37.3	0	78	61.5		84.8	70.1		87.6		74	69.5	91.2
1467	PF3D7_0933700	rest	-4.48964	-5.25432	-4.48964	null																									72.5	68.9				78.9	72	75.8		76.5	73.7	8.5	2.9		94.9		78.1
1468	PF3D7_1254700	rest	-4.49836	-5.26304	-4.49836	RIF																		4										57.6			1.8	0
1469	PF3D7_1328600	rest	-4.50408	-5.26876	-4.50408	null																									56	82.4			53.8	77.2	30.2	0		82.2		25.3	61.5	16	66.2	61.2			60.8
1470	PF3D7_0820600	rest	-4.52219	-5.28687	-4.52219	null											5														48.3	72.9	40.6		89.9	87.1	18.6	68.6		57	46.9	26.4	79.9		64.7
1471	PF3D7_1004100	rest	-4.5233	-5.28799	-4.5233	null												0	0	1	0	0										64.1		53.1	43.4	56	2	62.8											46.1
1472	PF3D7_0616400	rest	-4.52626	-5.29095	-4.52626	null																									50.1	56.9			47.3		28.7	0	94			40.3	16		64.7				41.2
1473	PF3D7_0818600	rest	-4.52678	-5.29146	-4.52678	PBLP	12					5		4			2									96	28	2		23	83	87.9	57.6	70.4	99	86.2	82.4	97.9		87.2	49	58.7	90.7		97		99.1	69.3	99.2
1474	PF3D7_1423500	rest	-4.52771	-5.2924	-4.52771	null																									47.6	86.3		42.4			48	73.3	41.1	55.9	79.3						51.6	44.4
1475	PF3D7_1319700	rest	-4.5287	-5.29339	-4.5287	null											8	1	0	0	0	0			4											60.2	28.2	0	44.4	48.5		36.1	22
1476	PF3D7_0113600	rest	-4.54708	-5.31176	-4.54708	SURF1.2												1	0	0	0	0									82.5	51.9		93.3			4.8	57.6										65.4
1477	PF3D7_1351800	rest	-4.5485	-5.31319	-4.5485	null						2												2			2			2	88.6	90.8	75.9	44.5	82.1		38	51.3	92.4	60.8		28.7	15.6		65			87.4	72.2
1478	PF3D7_0626200	rest	-4.5588	-5.32348	-4.5588	null	2										5														61.3	53.7	41.8		40.8				64.2			49.5	57.5
1479	PF3D7_0207900	rest	-4.57578	-5.34047	-4.57578	SERA2																									43.2	41.1		86.8	43.5		52.2	79.6	60.1	48	64.7				84.1			42.1	45.2
1480	PF3D7_0409700	rest	-4.5771	-5.34179	-4.5771	null									1																66.5	82.8	64.8	68.6	90.2	78.5	56.7	92.8	82.9	82.4	49.5	57.2	72.5	60.3	71.2	48.8	72.3	41.7	94.6
1481	PF3D7_1213300	rest	-4.58173	-5.34642	-4.58173	null																										47			58.9	91.3				90.7		42.7	70.7		50.9				64.7
1482	PF3D7_0800100	rest	-4.59204	-5.35672	-4.59204	VAR																										59.6		69.3	60.5		52.3	79.2	94	43.6								65.1	57.5
1483	PF3D7_0413100	rest	-4.59241	-5.35709	-4.59241	VAR												0	0	0	1	0															49.6	75.9	51.2									77.1
1484	PF3D7_0311900	rest	-4.59429	-5.35898	-4.59429	null				1								0	0	0	0	1															22.7	65.5	40.6			67	86.1		50.4				49.7
1485	PF3D7_0324900	rest	-4.60447	-5.36915	-4.60447	VAR			1	1								1	0	0	1	1										66.8		95.9	56.2	61.9	64.4	89.9		44.8								63.1	58.1
1486	PF3D7_0111600	rest	-4.60926	-5.37395	-4.60926	null									1																70	64	44.2	46.2	81.5	41.1				53.7		34	87.5		80.2			58
1487	PF3D7_API03000	rest	-4.61064	-5.37532	-4.61064																														43				84.5	78.5								52.9
1488	PF3D7_1238000	rest	-4.61577	-5.38046	-4.61577	null						1		1											1	13	3			3	68.6	85.9	70.3	64.9	99.3	99.5	90.3	98.9		96.7	84.7	1.3	75.7		99.5				99.5
1489	PF3D7_1011600	rest	-4.62762	-5.39231	-4.62762	null																										71.9			43.1				42.1	43.3	70.1	40.9	13.5		51.1
1490	PF3D7_1326600	rest	-4.64004	-5.40472	-4.64004	null				4								0	0	0	0	3									59.1	68.3	47.9	55.1		86.5			72.7	47.3	86	72.6	45.4		87.3		60.2
1491	PF3D7_1458800	rest	-4.65009	-5.41477	-4.65009	null	1		1									0	0	1	1	0									66.4	69.1				41.7	1.9	0	80.6			33.6	41.6					56.6
1492	PF3D7_0301300	rest	-4.65291	-5.4176	-4.65291	null																									81.1	81.4		80.8			19.2	0	62.3	48.3								64.3
1493	PF3D7_1206300	rest	-4.66374	-5.42843	-4.66374	null				1					2	1		0	0	0	0	1									89.9	97.8	67.2	76.7	96.3	87.4	7.9	59.9	95.7	83		20.9	17.8		96.3				98.4
1494	PF3D7_1247200	rest	-4.66516	-5.42984	-4.66516	null				1								0	0	0	0	1									70.9	73.6			53.4	74.4	23.6	0	77.6	70.9	41.1	50.5	88.9		72.7			64	84.7
1495	PF3D7_1245500	rest	-4.67459	-5.43927	-4.67459	null	2								1			0	0	0	1	0			1		6			5	85.1	88.8	76	57.7	68.3	58.8				75.8	52.7	84.5	66.6		83.3		78.7		72.6
1496	PF3D7_1326200	rest	-4.67857	-5.44325	-4.67857	null											8														59	68.1	48.9	75.1	71.3	80.8			62.8	48.3	50.4	13.2	76.4		89.8
1497	PF3D7_0629600	rest	-4.68118	-5.44587	-4.68118	null	1									1															79.9	79.2								65.3	58	39.2	55.3		48.5			76.7
1498	PF3D7_1224700	rest	-4.68961	-5.4543	-4.68961	null									1			1	0	0	0	1									82	86.8	67		42.1	56.3			76.9	55.3		39.3	18.6		77		46.6	40.6
1499	PF3D7_1354900	rest	-4.7038	-5.46848	-4.7038	null										1	3								2		1			1	70.3	88.6	66.6	49.3	84.9	60.9	12.5	0	78.1	50.3		20.5	52.3		92.3		55	62.9	74
1500	PF3D7_0211500	rest	-4.70459	-5.46927	-4.70459	null	2										7	0	0	0	0	1	2		3		4			3	46.7	52.3	40.7	85.6		52.2				49.4		30.5	71.4		76.4		51.9
1501	PF3D7_0311000	rest	-4.70491	-5.4696	-4.70491	null			1									0	0	1	0	0																		66.7		1.2	15.4		79.2				47.3
1502	PF3D7_1416800	rest	-4.70624	-5.47093	-4.70624	null																									56.5	42.2				71	56	0	51.4	66.6		56.3	85.5				48.6
1503	PF3D7_0627200	rest	-4.70944	-5.47413	-4.70944	null																									57	75	55.2	67.8	86.1	71.2				77.8					60.4		67.5		74.7
1504	PF3D7_1206900	rest	-4.71219	-5.47687	-4.71219	null								1			6								2							41.8			85.4	93.6				53.1		4.3	68.5		62.2				83.9
1505	PF3D7_1034800	rest	-4.71526	-5.47995	-4.71526	null																									47.9	80.2		57.6		79.3	36.5	0	61.1	75.6							69.5		57.3
1506	PF3D7_1225100	rest	-4.73113	-5.49582	-4.73113	null			3									0	0	0	1	0									49.1	61.6					61.5	66.8	64.2		44.1				79.5
1507	PF3D7_1120400	rest	-4.74191	-5.5066	-4.74191	null																									78.3	65		64.7	70.6		57	0	83.8	52		61.3	9.3		85.4		55.2	81.3	63.7
1508	PF3D7_0532600	rest	-4.74302	-5.50771	-4.74302	null				1								0	0	0	0	1									96.4	89.3					31.8	0	95	66.4	57.3							47.3
1509	PF3D7_1005200	rest	-4.74306	-5.50774	-4.74306	null																									62.1	94				97				96.9
1510	PF3D7_0218200	rest	-4.77043	-5.53512	-4.77043	null									1										1						77.3	89.6	61.3	56.6	77.8	69			70	44.7					96		63.3	49.9	66.1
1511	PF3D7_1237200	rest	-4.77141	-5.53609	-4.77141	null		1	1	1								0	0	0	1	1		11	1				3		78.2	73.4		82.8	67.3	45.2	87.5	95.2	80.1	66.7	53.7	49.4	58.4		77.6		52.2	73.3	64.9
1512	PF3D7_1146200	rest	-4.78506	-5.54975	-4.78506	null								1																1	70.4	90.1		59.5	52	53.1	43.2	0	78.9	70.1		53.5	44.6	22.7		32.2		48.9	70.9
1513	PF3D7_1251400	rest	-4.7855	-5.55018	-4.7855	null																									49.4	70.1	40.9	90.4			17.1	0		49.5		38	11.8					45.9
1514	PF3D7_0312900	rest	-4.78808	-5.55276	-4.78808	null																										77.8		53.3	67.3	73.3	68.5	57.6	51.5	73.1								66.6	55.4
1515	PF3D7_1445000	rest	-4.79224	-5.55693	-4.79224	null											9	0	0	0	0	1			8						66.8	84.3	69.7	45.1	94.3	74.9	56.9	88	63.7	58.2	90.4	65.5	62.3	15.3		13.3	41.9		94.4
1516	PF3D7_1442700	rest	-4.79279	-5.55747	-4.79279	null				2								1	0	0	0	1									54.9	71.3	48.8			60.4	11.4	0	64			68	57.1		55.1
1517	PF3D7_1113200	rest	-4.79378	-5.55846	-4.79378	null																									77.7	96.4	60	68	78.2	41.7	14.2	0	64.7	77.4		20	17.8		75		44.5	64.5	75.1
1518	PF3D7_0216200	rest	-4.80594	-5.57063	-4.80594	null			1									0	0	1	0	0									85.2	93.7		97.9	79.8	55.5	17.8	0	76.3	58.8		20.9	12.1		59.7		82.6	85.9	80.3
1519	PF3D7_0514200	rest	-4.80848	-5.57316	-4.80848	null											7	0	0	0	0	1			2						54	54.7	67.5	63.5	62.3	52	15.3	0	81.4	61.4		33.5	8.6		90.7		50.1	64.7	57.3
1520	PF3D7_0417900	rest	-4.8159	-5.58058	-4.8159	null				1							13	1	1	0	0	4			6						48	93.5		67.8	59.8	96.4					46				86.7				49.4
1521	PF3D7_0820900	rest	-4.82634	-5.59103	-4.82634	null																									70.4	82.7	61.7		67.3	68.8			74.7	59	69.3	56.5	50.7		58.9			53.3	69.2
1522	PF3D7_1312500	rest	-4.83011	-5.5948	-4.83011	null																					7			7	94.1	88.3	81	86.2	99.7	78			92.2	94.9	56.2	2.1	25.4		99.5		87.7	73.6	99.8
1523	PF3D7_0511100	rest	-4.83174	-5.59642	-4.83174	null																									45.8	58			67.2	95.2			52.6	75.9		12.9	93.8						41.5
1524	PF3D7_0210700	rest	-4.84509	-5.60978	-4.84509	SYN17	4			1							6	0	0	0	0	1			5		6			4	85.4	72.8	87.8		91.2	79.1	7.3	0	89.6	55		28.7	55.5						77.6
1525	PF3D7_0313700	rest	-4.86335	-5.62804	-4.86335	null																									70.5	71.1	46.8	65.9		66.7	36.1	60.8	72.1	75		68	57.9		46.4		60.8		63.5
1526	PF3D7_1420300	rest	-4.87178	-5.63647	-4.87178	null											2								2						76.6	62.8	51.7		69.2				71.6	56.9	46.4	36.5	18		54			59.7	62
1527	PF3D7_1219800	rest	-4.87601	-5.6407	-4.87601	null																										80.8		47.9	48.9					70.7					43.5				70.7
1528	PF3D7_0412200	rest	-4.8813	-5.64598	-4.8813	null	4	2									10						4		11		4			4	50.5	43							68.2			18.2	4.3		81.5			40.5
1529	PF3D7_1314400	rest	-4.91922	-5.6839	-4.91922	null																	3				2			3	45.6	88				76.2				80.3		47.5	60.5		97.2		94.2	42.1
1530	PF3D7_1479100	rest	-4.93994	-5.70462	-4.93994	null				1																															78
1531	PF3D7_0409900	rest	-4.94669	-5.71137	-4.94669	ALP5b											9								3						52.5	46.6			61.1	54			52	59.7	40.6	9.3	91
1532	PF3D7_0707800	rest	-4.95205	-5.71673	-4.95205	null				2								3	0	0	0	2									68	75.5	59		51.3		4.9	0	48.3	58.8		53	45.8		66.1		64.7		59.8
1533	PF3D7_1101900	rest	-4.9523	-5.71698	-4.9523	null																															95.9	0
1534	PF3D7_0104800	rest	-4.96834	-5.73303	-4.96834	NPT1				1					1	2		0	0	0	0	1					1	2	1		63.9	81.6	54.7		83.4		23.4	55.7	89.4	83.9		96.3	71.6	0.1	79.3	49.4			81.3
1535	PF3D7_1456600	rest	-4.98334	-5.74802	-4.98334	null			1									1	0	0	0	0										61.7		77.4			17.6	66.1		69.9		63.2	71.2
1536	PF3D7_0914000	rest	-4.98924	-5.75392	-4.98924	null																							1	1	57.5	56.8					57.1	80.2	66.1		63.3	47.1	12.8		74.1			56.7	50.5
1537	PF3D7_0804300	rest	-5.0175	-5.78218	-5.0175	null			7									1	0	0	0	1									79.6	77.8		94.5	57.7	89.2	27.4	0	79.8	91		36.1	48.1		97.5		44.3	72.6	55.5
1538	PF3D7_0703100	rest	-5.0336	-5.79828	-5.0336	null											5								3						56.4	53.6				57	16.5	0	98.6	44.1		36.6	73.7		50.9			54.8
1539	PF3D7_1036300	negative	-5.03428	-5.79897	-5.03428	DBLMSP2																									76.9	82.3	56.9	56.3					57.2		42.2
1540	PF3D7_0703000	rest	-5.03893	-5.80362	-5.03893	null											7	0	0	0	0	3	4		5														50.2			80.8	31.7
1541	PF3D7_1133100	rest	-5.04066	-5.80535	-5.04066	null																				2					89.1	88.5	61	75.7	82.8	59.8			93.8	79.5	51.2	16.3	3.4		80		66.7	81.6	67.2
1542	PF3D7_0827600	rest	-5.05598	-5.82067	-5.05598	null				1								0	0	0	0	1									74.5	77.3	64	59.1		60.9	38.7	0	75.5	69.2	66.7	44.6	29.9		83.2		74.4
1543	PF3D7_1404300	rest	-5.0564	-5.82108	-5.0564	SOAP																										94.6			56.5	82.5	84.7	52	57.7	91.6		12.4	19		80.9			46.5	43.9
1544	PF3D7_1363500	rest	-5.08388	-5.84856	-5.08388	null			1	1					1			0	0	1	0	1									51	57	62.7			49.8	9.3	0	72.6	58.6	74.2				57.6		45.5
1545	PF3D7_1104900	rest	-5.10624	-5.87092	-5.10624	null									2			2	0	0	0	0									96.1	96.5	79.5	75.9	95.2	76.1	49.2	90.9	87.7	72.9	54.9	25.7	35.1		89.9		42.3		96.8
1546	PF3D7_0314800	rest	-5.12119	-5.88587	-5.12119	null									3																49.5	75.9	41.5						64.8	52.4	67.7	1.5	0	60.5		79.4
1547	PF3D7_0426000	rest	-5.12376	-5.88845	-5.12376	VAR																										50.1		83			38	76.5	68.9		71.5							64.5
1548	PF3D7_1218900	rest	-5.12402	-5.8887	-5.12402	null									1		11						8		4		3			3	64.7	70.5			41.5	43.8	3.8	0				11.3	14.7	44.6		40.9
1549	PF3D7_0312000	rest	-5.13168	-5.89636	-5.13168	null				1								0	0	0	0	1									79	87.1		46	42.6		54.9	85.9	42.3	90.4	69.8				81.4		74.8	42.2
1550	PF3D7_0322600	rest	-5.13745	-5.90214	-5.13745	null											24	0	0	1	0	0			7							67.2		83.3	82	91.9						5.7	45.8		88.4				69.3
1551	PF3D7_1018700	rest	-5.14124	-5.90593	-5.14124	null																									91.4	95.8	85.1	96.3	94.9	86	89.1	96.4	96.5	79.5	78	50.5	0.6	90.6	91.9	87.1	58.5	88.7	89.1
1552	PF3D7_0311700	rest	-5.14882	-5.91351	-5.14882	null	6			1								0	0	0	0	1									47.6	62				99.1	69.9	66.6	90.1	99.3	51.8	10.8	94.4		68.7				45.7
1553	PF3D7_0113400	rest	-5.15013	-5.91482	-5.15013	null																									56.2	81.6		56.1	49.5	48.1	7.3	0		53.5								52.6
1554	PF3D7_1315100	rest	-5.15208	-5.91676	-5.15208	PK9											13								2						43.7	52.7				90.3				48.3					47.4
1555	PF3D7_0421300	rest	-5.17258	-5.93727	-5.17258	VAR			1	1								0	0	1	0	1										72.1		99.2	57.1	80.6	47.4	62.9	89.9	54.7								57.8	69.7
1556	PF3D7_0108100	rest	-5.17771	-5.9424	-5.17771	null			1									0	0	1	0	0										53.6	41.6			59.8	41.2	0		67.8	51.4	83.5	22		89.5		43.3
1557	PF3D7_0217700	rest	-5.17808	-5.94277	-5.17808	null	2	2																							89.3	68.9		44.8	57.5	73.1			62.8	71.5		22.6	12.6		41.5		57.3	75.4	60.8
1558	PF3D7_0319800	rest	-5.1882	-5.95288	-5.1882	null											7								5		3			2		85.7			51.3	59.5	35.1	0				9.5	11.8		68.8
1559	PF3D7_0727100	rest	-5.19238	-5.95706	-5.19238	null												0	0	1	0	0									48.8	64.3	58.2	69	78.8	41.9	44.3	68.3		60.1		41.8	5.4		43.2				71.8
1560	PF3D7_0724200	rest	-5.1939	-5.95858	-5.1939	TAP42											3														65.7	88.1	51.1			68.3	3.8	0	73.8	61.3	45.7	25.7	18		87.1		44.5	72.4
1561	PF3D7_1412400	rest	-5.20412	-5.96881	-5.20412	null																									83.8	69.8	44.4	48.7		78.5			59	49		44	25.9		43.8		55.8	63.3
1562	PF3D7_1421800	rest	-5.2072	-5.97189	-5.2072	null																					5			4	48.3	81.4	79.4	95.1	76.5	98.8	68.8	0	77.4	97.4		16.1	10.7		70.7		76.2		70.7
1563	PF3D7_1020600	rest	-5.21101	-5.97569	-5.21101	null											11	3	0	0	1	0			3						55.3	61.5			66	85			67.5			44.9	20		88.8				74.6
1564	PF3D7_0620600	rest	-5.21732	-5.98201	-5.21732	null											4														53.1	77				87.5						43.3	71.8		49.8			40.8
1565	PF3D7_1360300	rest	-5.23859	-6.00328	-5.23859	null											4								4						52.2	67.6					17.5	0	62.6	55.3		19.5	62.1		61.9
1566	PF3D7_0716500	rest	-5.24334	-6.00802	-5.24334	null												0	0	0	0	1									66.7	79.3	52.6	48.3		53	76.4	79.4	71.8	70.4	89.4	81.4	60.1		93.8		60.1		66.5
1567	PF3D7_1415200	rest	-5.24346	-6.00815	-5.24346	null			1									1	1	0	0	0									84.5	89.4	43.7		85.5	67.6	78.1	92.9	77.9	90.2	51.3			11.3	40.9	21.7	69.3	90.8	93.7
1568	PF3D7_1467400	rest	-5.25029	-6.01498	-5.25029	L22																									71.2	72	74.9		50.5	55			84.4	77.4	53.7	19.6	5.7		69.3		53	60.9	60.2
1569	PF3D7_1129300	rest	-5.25701	-6.02169	-5.25701	null	4			1								1	0	0	0	1					6			7	68.9	79.4	57.3				49.6	0	62.5	77.8	82	24.9	50.9		82.5
1570	PF3D7_1469400	rest	-5.27169	-6.03638	-5.27169	NT3																									68.6	50.8	51.2	62.9		69	29.5	51.4	86.1	87.5	46	51.5	30.9		55.3			51.4	43.9
1571	PF3D7_1352000	rest	-5.29894	-6.06363	-5.29894	null										1															55	72.7	43		50.6	40.7	45.6	78	63.1	45.3	58.9	58.8	43		63.2		40.1		60.4
1572	PF3D7_1402400	rest	-5.30314	-6.06783	-5.30314	null																									70.9	74.9	49.6	43.1		56	21.9	0	78.3	68.6		46.4	46.2		54.6		66	74.1	61.6
1573	PF3D7_0301200	rest	-5.31384	-6.07853	-5.31384	FIKK3																									79.5	65.9		89.8			47.2	0	79	44.5								75.1
1574	PF3D7_0828400	rest	-5.333	-6.09768	-5.333	OXA1																							1						47.1		46.5	71.1	46.2	52.9	62.9	32.9	26.6				41		61.1
1575	PF3D7_1009400	rest	-5.3333	-6.09798	-5.3333	null																							2		67	54.8		96.9			55.8	63.1	81.1	62.3	54.4	41.1	35.6		70.5		58.2	84.4
1576	PF3D7_1332100	rest	-5.33452	-6.09921	-5.33452	null				1								0	0	0	0	14									57.5	70.8	40.3		54.7		14.9	55.9	92.2		53.6	77.2	19.3		78.2
1577	PF3D7_0414600	rest	-5.34179	-6.10648	-5.34179	null	8								1			0	0	0	1	0				2	7			6	77.7	90.6	67.3		83.1	76.8	44.6	77.9	73.2	89.4	86.1	27.6	79.7		53.2		83.7	54.6	96.3
1578	PF3D7_1326100	rest	-5.35262	-6.1173	-5.35262	null	2			1								0	0	0	0	4	5		2		1			1	69.9	81.8	46.8		69	58.7	47.4	74.5	88.4	77.3	58.4	28.8	36				51.4	70.8	78.5
1579	PF3D7_API02800	rest	-5.35856	-6.12325	-5.35856																												74.3	87.5					97.5	51.7
1580	PF3D7_0523200	rest	-5.36688	-6.13157	-5.36688	null				1								0	0	0	0	1									55.8	61					36	0	87.9	43.6	76.4	76.8	46.5
1581	PF3D7_1337100	rest	-5.37712	-6.14181	-5.37712	PK6																					1			1	67.4	42.8			51	84.8	60.5	67.1	57.7	74.6	70.6	32.3	39.3		76.4		65
1582	PF3D7_0632300	rest	-5.38165	-6.14634	-5.38165	RIF			0									0	0	1	0	0												85.7					49.6
1583	PF3D7_0608900	rest	-5.38372	-6.14841	-5.38372	null	2			1								0	0	0	0	1								1	60.4	74	56.2	63.9			27.1	0		49.9	69				59.4
1584	PF3D7_0110500	rest	-5.39131	-6.15599	-5.39131	null	6		2	2					1			0	0	2	0	2			1		4		5	3	77.8	79.4	63.4	87.7	79.3	71.5	29.9	0	56.5	64.9	46.8	33	11.8		93		78.2	53.1	62.2
1585	PF3D7_0615200	rest	-5.39587	-6.16055	-5.39587	null																										92.6				95.3				85.9		37.5	92.3		82		53.9		46.2
1586	PF3D7_0425100	rest	-5.40798	-6.17266	-5.40798	null																									90.5	82.1
1587	PF3D7_0932700	rest	-5.44127	-6.20595	-5.44127	null																																	56.5		69.6	66	22.3		91.6
1588	PF3D7_1204500	rest	-5.44918	-6.21386	-5.44918	null																									58.4	63.5				63.7	19.4	0	82.2	73.7	49.8						77.7	66.9	64.7
1589	PF3D7_0525500	rest	-5.45282	-6.2175	-5.45282	null			1								3	1	0	0	0	0									65.6	59.5					49	0	69.8		45.2	32.6	40.9		53.4			51.2
1590	PF3D7_0929800	rest	-5.45447	-6.21915	-5.45447	null																									43.9		47.8									91.1	78.9		55.1
1591	PF3D7_1316300	rest	-5.45916	-6.22384	-5.45916	null																										80.1				99.9				99.1					72.5		47.2		41.7
1592	PF3D7_1452100	rest	-5.46533	-6.23002	-5.46533	LRR3	3	3										1	0	0	0	0									57.4	63.8	40.2			59.7	15.7	0	61			27.2	32.2					43.8
1593	PF3D7_0607300	rest	-5.47065	-6.23534	-5.47065	UROD	6							2													6			6	42.1					78.7	45.5	0	56.6	61.8	65.2	88.7	84.7		92.6		76.9
1594	PF3D7_1446900	rest	-5.47718	-6.24187	-5.47718	null	10							7			8						4		4	61	18			16	80.6	91.2	70.2	83.5	98.8	92.9	50	96.5	79.9	92.3	85.6	54.5	42	92.8	42.7	96.8	66.8	81	99.6
1595	PF3D7_0102100	rest	-5.48616	-6.25085	-5.48616	null																															42.9	0	86
1596	PF3D7_0503600	rest	-5.4897	-6.25439	-5.4897	MyoB	3			3					1	1		0	0	0	0	4					3			3	94.1	80.4	89.2	90.3	60		33.1	0	89.2	64.6	45.3	31.9	6	50.1	42.4	54.8		54.2	52.5
1597	PF3D7_0820300	rest	-5.50841	-6.2731	-5.50841	null				1								0	0	0	0	1									91.6	93.5	89.8	63.7	89.3	62.9	61.6	81.5	89.5	82.5							74.9	89.7	81.9
1598	PF3D7_1349700	rest	-5.51125	-6.27594	-5.51125	null																									74.1	89.5	70.6	41.1	61.7	96.5	15.1	0	78	90.4	55.4	14.7	53.2		98.8		68.3	46.6	79.8
1599	PF3D7_1014800	rest	-5.51236	-6.27705	-5.51236	null			1								18	1	0	0	0	0										48.6				90.1			64	40.3		7.8	84.4		44.4
1600	PF3D7_1353500	rest	-5.54455	-6.30923	-5.54455	TFB4																									48	59.4					17.6	0	64.2	71.8	68.5	88.8	77.3				44.4	46.8	47.9
1601	PF3D7_1425400	rest	-5.55749	-6.32217	-5.55749	null																									75.4	83.5	69.2	51.9	64.9	79.7	53.8	64.5	87.6	72.9		20.8	5.4		83.8				64
1602	PF3D7_1423600	rest	-5.56812	-6.3328	-5.56812	null	4																							1	88.9	94.5	40.7	92.9	88.7	97.7	91.9	84.2	52.6	98.3	48.9	13.4	58.3		83		88.8	74.8	92.5
1603	PF3D7_0813700	rest	-5.56899	-6.33368	-5.56899	ABCF1			1									0	0	1	0	0									70.8	74.7	51.1	61.1		53.9	53.6	0	77.4	58		52.9	29.3		44.2		52
1604	PF3D7_0417700	rest	-5.5807	-6.34539	-5.5807	null																										49.7				87.4	27.9	0	45.9	66.4		5	82.3		43.7				58.7
1605	PF3D7_1324300	rest	-5.58347	-6.34816	-5.58347	null											8	0	0	1	0	0			5							73		46.3	70.8	54.2	2.8	57.7	49.4			64.6	55.9		89.6				65.8
1606	PF3D7_1416300	rest	-5.59244	-6.35712	-5.59244	null				1							11	0	0	0	0	7			7						54.3	72.9	40.6		48.6		10	0	59.4	76	48.4	19.8	12.1		43.1		63.2	48.1
1607	PF3D7_1456300	rest	-5.60642	-6.37111	-5.60642	null	7									1	13	1	0	0	0	0			13						66.4	60.5					50.1	0	76.6	52	49.7			90.1	78.3	89.2		46.4
1608	PF3D7_1131500	rest	-5.60722	-6.37191	-5.60722	null	2								1											3	15			14		49.7				98.5	81.7	0		98.1		11.5	76.1		59.1		74.3	40
1609	PF3D7_0518100	rest	-5.61007	-6.37476	-5.61007	null			1									0	0	1	0	0									50.9	59.4	55.1	60.4	54.4	52.3	73.6	81.1		46.9	70.1	53.1	38.8		80.5		47.4	40.6	66.6
1610	PF3D7_0206200	rest	-5.61694	-6.38163	-5.61694	PAT	3										2	1	0	0	0	0			2	2	8			8	89.3	83.8	89	95.9	99.1	69.7	81.4	99.2	98	78.1	89.4	39.9	8	53.1	56	83.6	59.9	60.6	97.8
1611	PF3D7_1469000	rest	-5.62405	-6.38874	-5.62405	IF1																									79.3	82.2	92		87.8	51	47.1	0	86.4	77	51.9	33.5	3.8		77		55.5	41.3	67.1
1612	PF3D7_1413800	rest	-5.62422	-6.3889	-5.62422	DPH1																									77.5	79	48				4.4	0	72.6	68.7		52.6	30.4		54.1			83.1
1613	PF3D7_1428400	rest	-5.62547	-6.39015	-5.62547	WDTC1			1									0	0	1	0	0										90.6		64.2	59.7	76.1	14.1	76.9		43.3	42								40.5
1614	PF3D7_1242500	rest	-5.6257	-6.39038	-5.6257	null			1	1								1	0	0	0	1									76.7	77	69.9			77.1	6.4	0	72.9	68.7	44.7	65.3	75.8		94.8		82.3
1615	PF3D7_1038800	rest	-5.62765	-6.39234	-5.62765	null																									69.4	73.7		59.3	59.3		16.5	0	87.1					63.3		52.8		77.2	61
1616	PF3D7_1465800	rest	-5.64372	-6.40841	-5.64372	null			1	2			2				143	1	0	0	0	4	11		17	2										73.3						38	69.9
1617	PF3D7_1223500	rest	-5.64377	-6.40846	-5.64377	null			2	2								6	0	6	0	2		2			1				71.1	71.3	46	41.8	76.6	50	24	67.6	58.4	41.9	49.2				62.3		46.5	46.7	72.1
1618	PF3D7_1301300	rest	-5.65884	-6.42352	-5.65884	null																									84.5	51.5		74.2			40.3	0		41.3								53.1
1619	PF3D7_0511200	rest	-5.66063	-6.42531	-5.66063	SCD						2															2		1	1	85.8	62.1	73.8		92.7	73.7	59.3	96.3	91.3	85.6	75.4	58.1	44.2	65.2		65.8	87.1		93.6
1620	PF3D7_0608100	rest	-5.66494	-6.42963	-5.66494	null				1								0	0	0	1	11									81.1	80.6	64.4		74.3	58.7	73.9	87.5	74.2	65.9	83.7	93	61.4		91.5		62.2	52	80.1
1621	PF3D7_0704000	rest	-5.67112	-6.4358	-5.67112	null	3		6						1			1	0	0	0	0			1		13			10	54.1	40.6		88.9	44.3				72.2		67.2	41.2	14.7					50.3	44.9
1622	PF3D7_1101000	rest	-5.68618	-6.45087	-5.68618	null																																			71.3
1623	PF3D7_1041300	rest	-5.68775	-6.45244	-5.68775	VAR												0	2	0	1	0									40.7	49.3		88.3			5.2	57.3	47.3									67.3
1624	PF3D7_1231700	rest	-5.6883	-6.45299	-5.6883	null																									64	88.5			45.5	65				75.5					96.1		77.4	64.9	62.3
1625	PF3D7_1011500	rest	-5.70308	-6.46776	-5.70308	null	10					2		2			6						5		4	79	6			8	84	85.5	52.5		98.9	83.5	58.6	93.5	63.3	85.2	63	21.8	77.3	92.9	99	93.9	95.4	74.5	99
1626	PF3D7_0203800	rest	-5.71935	-6.48404	-5.71935	null																									44.5	69		76.6	43	98.4	85.4	0	53.9	98.9	55.3	18.6	36.6		48.1		49.2		61.3
1627	PF3D7_1208500	rest	-5.76325	-6.52793	-5.76325	null												2	2	0	0	0										43.5										85.8	29.6		49.4
1628	PF3D7_1248800	rest	-5.77055	-6.53524	-5.77055	null																									69.9	86.7	51.8	98.5	67.2	94	92.9	80.5		84	54.7	2.8	5.7		76.6		56.5		69.5
1629	PF3D7_0601600	rest	-5.77351	-6.5382	-5.77351	null			1						1		14	0	0	1	0	0									42.5					61.8			75.6	50.9								53
1630	PF3D7_1446300	rest	-5.77589	-6.54057	-5.77589	null			1									0	0	1	0	1									80.2	70.8	61.2	40.6	84.4	62.8	53.8	88.9	85.2	45.2	58.6	61.2	14.7		77.4		43.3	43.1	80.1
1631	PF3D7_0308700	rest	-5.78191	-6.54659	-5.78191	null	3																						3		81	85.1	60.5		85.5		17.4	84.8	91.8	84.7	94.9	40.1	36.6		84.7				94.4
1632	PF3D7_0509900	rest	-5.79372	-6.55841	-5.79372	null		1																						1	44.2	53.3	44.8		47.2				41.2	66.4		63.1	59		98		48.3		47.6
1633	PF3D7_1029500	rest	-5.79918	-6.56386	-5.79918	null											8								4							93.4				85.1						11.3	25		98.8
1634	PF3D7_0504200	rest	-5.81258	-6.57726	-5.81258	null																									66	65.3	63		73.2	59.5	50.8	78.8	76.7	70.5	47.2	70.5	55.9		68.2				76.3
1635	PF3D7_1449700	rest	-5.82188	-6.58657	-5.82188	RRP6	2										3	0	1	0	0	0			2						70.8	75.1	49.4			51.9	28.6	0	92.5		42.7	40.2	54.1		76.4		50.3	59
1636	PF3D7_0316400	rest	-5.82607	-6.59075	-5.82607	null																									65.2	78.9	58.1	66.7	54.4	68.3			52	56.5					81.8		78.4		57
1637	PF3D7_1038200	rest	-5.82978	-6.59446	-5.82978	null																									77.2	63.8			49.1	54.4			58.7	76.8							61.5	77.5	47.6
1638	PF3D7_1209700	rest	-5.84888	-6.61357	-5.84888	null	1	1									4								7		2			2	56	61.9			46.1	62.9	42.4	71.2	62.8	77	56.6	40.5	61.4		42.1		73.2	43	72.4
1639	PF3D7_1102900	rest	-5.85054	-6.61522	-5.85054	null																							1		75.4	59.7		41.3														74
1640	PF3D7_0713600	rest	-5.85097	-6.61565	-5.85097	null																						45			40.1						28.2	0	53.2	44.1	64.3	72.5	50		46.2		46.9		47
1641	PF3D7_1448200	rest	-5.85715	-6.62184	-5.85715	null											19															42.5				86.2	3	0				25.5	76.7		72.4
1642	PF3D7_1134600	rest	-5.85911	-6.6238	-5.85911	null			1									5	0	0	1	0			5						69.9	89.5		72.3	71.1	71.5	27.4	0			41	97.3	5		82.4		55.6	52.2	57.8
1643	PF3D7_1316400	rest	-5.86136	-6.62605	-5.86136	null	3										2								2		1			1		74.2		49.2		62.9	30.7	0		71.3					45.1
1644	PF3D7_1209100	rest	-5.86489	-6.62958	-5.86489	null																													53.5	56	50.9	0		40.6									40.5
1645	PF3D7_1026200	rest	-5.87583	-6.64051	-5.87583	null																									52.5	84.4		54.3			48.1	51.7	60.1	63.4	63.7	50.2	77.4		92.9		41.8
1646	PF3D7_1442500	rest	-5.88134	-6.64603	-5.88134	null			1								6	0	0	1	0	0			3		5			4	64.2			69.4	65.4				63.8	54.6		67.1	24.7						74.7
1647	PF3D7_0423900	rest	-5.89065	-6.65533	-5.89065	null																									94.9	96.3			68.3		86.7	93.6	88.1	53.9	43.8							75.4	96.4
1648	PF3D7_1246500	rest	-5.89694	-6.66163	-5.89694	null																									50.5	44.9					51.8	0	67.8	48.2	48.4	61.9	33.4		64			56.7
1649	PF3D7_1024600	rest	-5.94392	-6.7086	-5.94392	null			1									0	0	0	1	0									41.9	79.4				52.9	37	56.8	65	69.5	61.8				69.5		40.9		42.5
1650	PF3D7_1010200	rest	-5.95239	-6.71707	-5.95239	null	2		1	1					1	2		0	0	1	0	1					3			2	77.8	76.7		78.4					80.8			74.9	59.6		42.7		66.5	72.8
1651	PF3D7_1016100	rest	-5.96863	-6.73332	-5.96863	null											3								2						55.1	67.8			56.4	71.1			73.1			2.1	39.5		68.1
1652	PF3D7_1469500	rest	-5.98283	-6.74752	-5.98283	null			1									0	0	1	0	0					1				47.8	48.6					3.8	0	59.4			70.1	71.9		73.3
1653	PF3D7_0627900	rest	-5.98436	-6.74905	-5.98436	POP4																									63.4	73.9	62.3		77.9	51.8			81.1	77.6	51.9	39.5	32.6		76.6		81.7	76.4	73.8
1654	PF3D7_0620300	rest	-5.98535	-6.75003	-5.98535	null																									68.1	63.1	46.3												52.7
1655	PF3D7_1455900	rest	-5.98797	-6.75265	-5.98797	null																									58.9	85.4			66.7	54.3				77.1	74.9	67	36.9		49.8		46.8		68
1656	PF3D7_0509300	rest	-5.99743	-6.76212	-5.99743	null																					4		1	4	82	96.5			66.1	81.6	44.5	69.5	58.3	88	53.8	37	45.5		95.4		89.7	79	82.9
1657	PF3D7_0504300	rest	-5.99966	-6.76434	-5.99966	null																										90.5			42.8	73.6			53.4	60.4		12	88.7		58
1658	PF3D7_0721200	rest	-6.01055	-6.77524	-6.01055	null			1						1			0	0	0	1	0									64.5	66.3		45	57.8				99.3	49.1	52.6				95.9		40.2	62	42.2
1659	PF3D7_0318400	rest	-6.0247	-6.78938	-6.0247	null				1							19	0	0	0	0	1			7							92.9		60.1	63.7	98.7				53.1		10.9	65.4		70.6				64.6
1660	PF3D7_1459900	rest	-6.02908	-6.79376	-6.02908	null																									71.2	74.1	75.8				8.9	0	85.3	64.8		21.5	33.6		79.5
1661	PF3D7_1240300	rest	-6.05116	-6.81585	-6.05116	VAR																										64.5		84.2	52.1	64	46.7	90.5										61.8	48.3
1662	PF3D7_1140300	rest	-6.05257	-6.81725	-6.05257	null												1	0	0	0	0											45.7			61.9	15.7	0	40.2	50.8
1663	PF3D7_1465700	rest	-6.05567	-6.82035	-6.05567	null																												47.5		96.1	47.3	0	48.8	98.2		5.3	71.2
1664	PF3D7_0515800	rest	-6.06355	-6.82823	-6.06355	null			1			1						0	0	0	1	0					3			4	64.1	76.1				73.1	69.4	0	70.5	89.9	77.7	26.4	11.4		55.3		77.1	71.6
1665	PF3D7_0216900	rest	-6.06689	-6.83157	-6.06689	null											10														48	84	42.2	86.8		98	30.4	0	40.2	60.3	44.8	7.3	59.8	70.7	74.6	70.4	50.6
1666	PF3D7_0728400	rest	-6.06878	-6.83346	-6.06878	null																									85.3	98.6		76.9	51.7	81.9				77		47.5	55				49.8
1667	PF3D7_0626600	rest	-6.07597	-6.84066	-6.07597	null											2								3		1			1	46.8	50.7			50					74.2		44.8	46.1		48.3			59.5	43.7
1668	PF3D7_0731700	rest	-6.08163	-6.84632	-6.08163	null																									43.4	52.9		95			15.7	0	55.4	77.7	64.5							45.5
1669	PF3D7_0418400	rest	-6.08847	-6.85316	-6.08847	null																									77.5	86.3		49.1	60.4		28.6	0		78.3							82.9	81.4	85.1
1670	PF3D7_1226100	rest	-6.09024	-6.85492	-6.09024	HAD3						25	8				14	0	9	0	0	0	14		12		3				46.6	45.3	68.9	91.2	99.9	71.8	12	86.8		83.2	53.4	23.1	18	31.4	43.5	78.2	99.5	59	98.7
1671	PF3D7_0402200	rest	-6.09216	-6.85684	-6.09216	SURF4.1				2								0	0	0	0	1									97.5	76.6	86	61.8			56.5	0	98.1	63.6				46.9		60.7		65.4
1672	PF3D7_0412100	rest	-6.10097	-6.86566	-6.10097	null																							2		43.9	43.9	52.1	69.3		61.2	18.6	0	65.9	75.6	41.4	90	61		88.7		79.5	51.5
1673	PF3D7_0419300	rest	-6.11171	-6.8764	-6.11171	null				1								0	0	0	0	1									77.7	84	45.6		40.3	53.5	39.8	0	75	74	71.3	15.7	12.1		45.5		58.1
1674	PF3D7_0524800	rest	-6.11429	-6.87897	-6.11429	null	1					1	1			1											3			4	62.2	68.7	53.7			53.9	12.4	0	80.8	53	45.5	69.6	51.5					48.2	45.3
1675	PF3D7_0800600	rest	-6.1503	-6.91498	-6.1503	null			3	2								0	0	8	0	2												51		73.4	96.2	99.3
1676	PF3D7_0315800	rest	-6.17975	-6.94443	-6.17975	null	2	3	1	1								1	0	0	0	1					1		3	1	70.7	62.6	60	88.4	93.6		30.8	73.9	81.6	68.7	42.8	66	20.4	40.6	53.3	32.6	73.6	83.7	82.6
1677	PF3D7_1314000	rest	-6.19692	-6.9616	-6.19692	null												2	0	0	0	0			2				2								21.6	0			49.5	58.6	42.3		56.3		40.4
1678	PF3D7_1207800	rest	-6.19909	-6.96378	-6.19909	null											12	0	0	0	0	1			2							78.7		94.1	47.8	98.9	38.2	62.8	52.1						96.9
1679	PF3D7_1342300	rest	-6.19935	-6.96404	-6.19935	null											7								9						50.8	47.6				42.6	15.3	0	77.1	80.9	70.3	38.5	64.8		55.7		51.7
1680	PF3D7_1111000	rest	-6.19954	-6.96422	-6.19954	null																									66.1	41			49		35.8	65.2	75.8	49.8		60.3	61.9		72.7		42.2	64.3	58.5
1681	PF3D7_1461700	rest	-6.20128	-6.96596	-6.20128	null																									67.4	59		47.1		99.2				99.4	67.3				53.3		46.2	53.5
1682	PF3D7_0826600	rest	-6.21334	-6.97803	-6.21334	VAMP7																									73.6	68.3	61.4	67.2	48.9	66.5	15.3	0	78.6	66.8	47.5				46.3			51.5
1683	PF3D7_1421300	rest	-6.21415	-6.97883	-6.21415	null											12															88.6		72.6		96.4	47.6	55.6			45.9	36	62		83.7
1684	PF3D7_0817400	rest	-6.21814	-6.98282	-6.21814	null																									51	74.4					32.6	0	64.8	56.2	63.6				69.2
1685	PF3D7_1468000	rest	-6.22305	-6.98773	-6.22305	null			1	1							25	1	0	0	0	1										76.7		40.5	58.9	94.8						18.3	85.9		82				63.9
1686	PF3D7_1362900	rest	-6.23006	-6.99475	-6.23006	null												1	0	0	0	1										41.9			64.3	93.4	67.4	55.7		81.5		7.2	87.7		54.7				78.9
1687	PF3D7_1123600	rest	-6.24289	-7.00757	-6.24289	null			1									1	0	0	0	0									70.5	69.1		50.8	51.1	68.1	32.9	0	72.8	67.1		41	20.6		76.7		57.8	64	57.1
1688	PF3D7_1031100	rest	-6.26667	-7.03136	-6.26667	null																									57.1	77.6			51.2				58	61.4	60.9	28.9	10.7						41.6
1689	PF3D7_API01700	rest	-6.27473	-7.03942	-6.27473																											48.4	47.3						97.1
1690	PF3D7_0409300	rest	-6.27565	-7.04033	-6.27565	null	7				1							2	0	0	0	0									63.5	62.5			43.1		38.4	0	86.2	41.1		29.7	24.3		84			57.7	43.2
1691	PF3D7_1119700	rest	-6.28	-7.04468	-6.28	null										1															85.7	78	75.1		93.1	94	61.3	61.3	87.7	53.8							40.5		80.5
1692	PF3D7_0204300	rest	-6.28387	-7.04856	-6.28387	null									1	1															89	85.4	70	65.9	71.5	90.7			86.8	45.3		4.6	43.8	53.1	88	55.8	52.7	66.2	73
1693	PF3D7_0918700	rest	-6.28626	-7.05095	-6.28626	null			1							3		0	0	1	0	0					3		1	3	95.4	96.4	81	83.3	97.6	83.9	58.7	90.3	88.3	70	54.3	21.6	16.5	95.3	91.1	92.3		76.2	95.1
1694	PF3D7_0322800	rest	-6.29289	-7.05757	-6.29289	null											8								4						56.2	75.9				99.6			60.2	64.4		10.5	75.4
1695	PF3D7_1141000	rest	-6.29988	-7.06457	-6.29988	null			1					1				0	0	1	0	0										89.5		50.5		45.4			43.7			36.3	81.3	91.3	55.5	26.2
1696	PF3D7_1433100	rest	-6.31002	-7.0747	-6.31002	null			1							1		1	0	0	0	0					6			5	52.8	69.5	46.4		59.4		34.4	58.1	53.5	55.8		55.1	65		69.4		41.1	53.3	52
1697	PF3D7_1411500	rest	-6.33493	-7.09961	-6.33493	null																									84.3	85.8		53.8		64.3			86.9			37.4	55.7		46.9			63.4
1698	PF3D7_0520800	rest	-6.33554	-7.10023	-6.33554	null																					1		1		66.1	82.6	62.5		56.1				79.7	59.1		81.6	35.4		50.8		72.3	43.9	58.2
1699	PF3D7_0318600	rest	-6.34398	-7.10867	-6.34398	null												0	0	0	0	1								1	79.2	65.8		67.2	63.3	43.1	49.4	0	77.4		64	54.5	14.4		70.1		50.7	73.6	50.6
1700	PF3D7_1032700	rest	-6.36586	-7.13054	-6.36586	null																					1		3	1	85	91.1	78.9	80.1	97.6	88.9	0	71.4	76.3	68.3	87	37.2	34.3		84.6		70.1	61.4	97.2
1701	PF3D7_0931600	rest	-6.38403	-7.14872	-6.38403	null											11								5							58.6			89.2	70.1						32.1	88		47.1				78
1702	PF3D7_0412700	rest	-6.3961	-7.16079	-6.3961	VAR												0	1	0	0	0										93.5		95.6	44.8		79.8	53	78.8	68								62.6	45.2
1703	PF3D7_1326700	rest	-6.39839	-7.16308	-6.39839	null									1	1									4		1		1	1	68.4	64.5	64.9		80.7	68				44.1	49.3	21.7	10.5		75.6		46.4	43.7	76.7
1704	PF3D7_1204400	rest	-6.39962	-7.16431	-6.39962	null																									44.2	61		53.3		99	92.8	0		97.2					84.2
1705	PF3D7_0315700	rest	-6.43831	-7.20299	-6.43831	null												1	0	0	0	0										52.6		75.9	45.1	78.9	54.9	0		52.2	42.5	40	65.3		78.7
1706	PF3D7_0930900	rest	-6.45503	-7.21972	-6.45503	IscU2											3										7			6		60.8		80.6	43.8	66			47.8	71.4	64.6	25.2	79.4						62.3
1707	PF3D7_0802500	rest	-6.45679	-7.22148	-6.45679	null				2								3	0	0	0	2									73	70.7	48.5		42.2	43.7	53.4	77	75.6	64.3	69.4	35.2	4.3		70.4		44.4	58.3	46.2
1708	PF3D7_0816700	rest	-6.47294	-7.23762	-6.47294	TRAPPC2L	3																							1	71.3	84.2	69.1			67.4	17.9	0		83.6		50.2	70.9		98.9
1709	PF3D7_1231000	rest	-6.48107	-7.24575	-6.48107	null																									71.1	77.3	60.8	66.3	91	95	52	0		85.6		6.9	63.1		59		66.6	42.2	88.2
1710	PF3D7_1235500	rest	-6.48167	-7.24636	-6.48167	null		1	6	1							3	9	0	0	0	1					5		4	4	63.1	87.4		67.7	71.7		56.2	92.5	73.7	55	89.7	19.9	7.6		86.9		73.5	79.5	69.1
1711	PF3D7_1454900	rest	-6.50029	-7.26498	-6.50029	null																									43.7	61.7	60.5	75.4		99.8	76.1	85.5		99.8		4.1	89.7		89.7		45.8	43.4	46.5
1712	PF3D7_1409100	rest	-6.51098	-7.27567	-6.51098	null												0	0	0	0	1					1				91.1	98.2	43.8	57.1	60.2	91.8	35.1	0	71.4	69.4		43.8	14.7		57.3		79.2	55.4	66.3
1713	PF3D7_0323700	rest	-6.5153	-7.27999	-6.5153	SART1		1									4							2	3		6			6	92.6	97.2	84	93.9	90.5	79.3	22.4	72.5	67.7	67	52.1	22	37		96		83.6	77.1	86.7
1714	PF3D7_0812800	rest	-6.54332	-7.308	-6.54332	null																									80.6	75.8			50.9	67.6				63.6		38.2	62.3		81.1			66.7	69.5
1715	PF3D7_0809800	rest	-6.54563	-7.31032	-6.54563	null											2														45.1	73.4			40.5	87						47.4	74
1716	PF3D7_1442400	rest	-6.5542	-7.31888	-6.5542	null			5	2					5			0	0	0	1	2									84.6	87.7	78.8	66.7	90.2	53.2	6	0	90.6	62.9		95.3	76.9		49.9		47.3		86.6
1717	PF3D7_0315300	rest	-6.55828	-7.32297	-6.55828	null			1								13	1	0	0	0	0										66.3				74	7	0	71.9			50.1	70.5		79.9
1718	PF3D7_0926800	rest	-6.56757	-7.33226	-6.56757	null				1								0	0	0	0	2									79.6	85.8	64.2			97.3	29.2	0	51.8	47.7	85.3	38.6	7.6		84.6		74		52.9
1719	PF3D7_0908100	rest	-6.57052	-7.3352	-6.57052	null			1									0	0	1	0	0									42	51.1			49.1		7.7	0		61	44	78.7	7.8		51.1		42		63.6
1720	PF3D7_API01600	rest	-6.57168	-7.33636	-6.57168																											61.1	62.1	81.1					92.7									45.2
1721	PF3D7_0725000	rest	-6.57549	-7.34017	-6.57549	null									1																77.1	77.5	65.5	91.5	85.2	48.9	13.1	61.5	96.7	75.9	72.4	77.4	37.7		69.1		55.7		76.7
1722	PF3D7_API04400	rest	-6.59303	-7.35771	-6.59303																												65.3	92.5	43.5					54.8
1723	PF3D7_1439300	rest	-6.6063	-7.37099	-6.6063	null			1	2								2	0	1	0	3					2		1	2	78.6	90.5	69.1		78.8	57.7	18.6	0	86.9	54.5	80.6	77	28	61.5	51.7	66	59	56.6	73.4
1724	PF3D7_0912700	rest	-6.61364	-7.37833	-6.61364	null																									66.5	91.5			70.9	89.9				98.5	40.4	63.3	57.5		93.1		84.2	60.2	87.4
1725	PF3D7_0632800	rest	-6.6154	-7.38009	-6.6154	VAR																										80.9		83.5			55.2	64.5	94.2									69.5
1726	PF3D7_1357700	rest	-6.6308	-7.39548	-6.6308	UTP21	5	2																					1		79.1	79.9			68.5	44.1	35.5	0	87.7	41.9	49	83.9	51.1				47.1	73.2	76.2
1727	PF3D7_0605500	rest	-6.63183	-7.39652	-6.63183	null									3	1															49.3	71.7	49.7	71.5		51.9	44.1	57.7	63.8	62	46.8	38.3	57.5		69.5		42
1728	PF3D7_1141600	rest	-6.64208	-7.40677	-6.64208	DPM1	4										9							2	14		2			2	50.8	80.7					61	0	68.7	78.4	55.9	42.8	62.1		54.7		48.2	48.7
1729	PF3D7_0930100	rest	-6.64231	-7.407	-6.64231	null																									64.8	72.9	70.9	48.8	55.8	41.3			77.3	60.9	70.4	51.3	29.3		92.9		43.3		48.3
1730	PF3D7_0422800	rest	-6.67518	-7.43987	-6.67518	SR12																									57.6	64.8	44		64		32.1	64.2	81.2	67.6	53	89.6	52.7		67.2				49.9
1731	PF3D7_0602400	rest	-6.67608	-7.44077	-6.67608	EF-G	2											3	0	0	0	0					3			3	72.9	71.3	62.7	60.2			69.9	0	83.1	65.9		29.1	66		54		72.4	54.7
1732	PF3D7_1327500	rest	-6.68412	-7.4488	-6.68412	null								1	1														1		48.9	70.2	52		87.7				88.2	59.8		25.3	21.7		45.8				77.4
1733	PF3D7_0710300	rest	-6.68783	-7.45251	-6.68783	null																									79.1	94.3				41.4	68.7	0	81	87.7	40.5	68.5	26.1		98.5		40.6	76.5
1734	PF3D7_1009300	rest	-6.68903	-7.45371	-6.68903	null																			1						56.2	52.9	56	65.1			40.4	0	51.8	48.7	85.9	34.6	18.4				53	48.9
1735	PF3D7_0824500	rest	-6.7118	-7.47649	-6.7118	null																									55.7	68.1	45.8	52.2		55.8			89	78.4		63.9	31.4		44.3		58.2	40.9
1736	PF3D7_1203600	rest	-6.71492	-7.47961	-6.71492	null	2																								68.3	91.7			63.9	73.3	86.7	90.8	50.1	84.8	58.8	71.5	48		71.1		61.3	67	79.6
1737	PF3D7_1348000	rest	-6.71699	-7.48167	-6.71699	null	14		1								19	0	0	1	0	0	21		12		25			22		56.5				46.9				42.4		12.8	56.5		79.6
1738	PF3D7_1114800	rest	-6.72121	-7.4859	-6.72121	G3PDH	11		1									0	0	1	0	0					8			9	48.4	81.8		74.8		65.6	45.1	70.3	52.4	76.7	63.5	86.3	27.5		60.3		81.8		44.7
1739	PF3D7_0804700	rest	-6.72136	-7.48605	-6.72136	null			3									0	0	0	1	0									67.8	95.3		77.5	82.7	98.3	84.6	75.9		72.4	46.2						70.3		82.6
1740	PF3D7_1227200	rest	-6.72901	-7.4937	-6.72901	K1				1					2		6	0	0	0	0	1			5		1			1	66.4	72.2	43.5	63.2	70.5	46.3	19.5	56.9		63.4	78.3	44.1	16.5		83.4		47.8	68.5	69.6
1741	PF3D7_1328400	rest	-6.74307	-7.50776	-6.74307	null			3									1	0	1	0	0									74.2	77.5			49	64	70.1	92.6		43.7					97.9		43.5		53.6
1742	PF3D7_0612500	rest	-6.74763	-7.51232	-6.74763	null																									68.4	73.5	64.6	98.2	58.4	99.6				96		13.1	35.6		57.6		62.9	57.5	80.3
1743	PF3D7_0825600	rest	-6.75127	-7.51596	-6.75127	null																									53.3	93.2			53.2	75.7	76.7	0		88.3	56.3	41.9	22.3		49.4		75.9
1744	PF3D7_0805400	rest	-6.75344	-7.51812	-6.75344	null																									72.8	69.4		59.3	55	73.2				80.9		35.6	70.3					70.1
1745	PF3D7_0111700	rest	-6.76246	-7.52714	-6.76246	null																									59.2	70	42.6		66.3		3.6	0		40.4					78.9
1746	PF3D7_1019100	rest	-6.76873	-7.53341	-6.76873	null				2					5			0	0	0	1	2									74.1	92	70.5	60.2		95.2	68.7	0	80	77.6	71.7	3	24.5	86.1	83.4	16	45.3
1747	PF3D7_0805500	rest	-6.76929	-7.53398	-6.76929	null																									69.9	70.4	48.4		52.1				70.9	49.8		8.4	23.5					62.1	51.4
1748	PF3D7_1003200	rest	-6.78966	-7.55435	-6.78966	null																									47.7	83.4	42.8			56.3	10.6	0	61.4	88.8		85.1	60.3		41.3		74.5
1749	PF3D7_1125700	rest	-6.79127	-7.55596	-6.79127	null	2																				21			19	96.7	91.5	84.8	49.9	62.4	54.5	76.7	88.1	96.4	83.3	66.4	46.8	8.2		85.3		44.2	56.5	77.1
1750	PF3D7_0813800	rest	-6.81013	-7.57482	-6.81013	GMD	6																				4			4	47.6	58.7		49.5		94.6	75.8	50.9	53.2	94.5		60.3	80.6				46.5		51.2
1751	PF3D7_0509200	rest	-6.8196	-7.58428	-6.8196	LRR2											10								3							80.2				82.4	5.8	0	40	62		1.2	80.5	90.3	94.9	94.8
1752	PF3D7_1243400	rest	-6.82546	-7.59015	-6.82546	null				2								0	0	0	0	1									89.2	91.8	78.3		53.6					52.3
1753	PF3D7_0223500	rest	-6.83039	-7.59508	-6.83039	VAR			0									0	0	1	0	1										57.6		98.4			24.7	0										69.4
1754	PF3D7_0301500	rest	-6.84869	-7.61338	-6.84869	null			6									1	0	0	0	0									75.8	63.9							80.2	43.7		0	60.3					69.1
1755	PF3D7_1104800	rest	-6.84909	-7.61378	-6.84909	null																									79.3	84.7	40		58.6	49.8	54.9	64.1	43.4	83.1		33.8	28.9		76.5		65.9	73	63.4
1756	PF3D7_0607100	rest	-6.8547	-7.61938	-6.8547	null											10								3							90.1		63.4		91.1			41.4	69		7.3	92.5	52.6	83.4	42.6			47.4
1757	PF3D7_1433700	rest	-6.86212	-7.62681	-6.86212	null			1	1								0	0	0	2	1									52.8	67.5	40.3		57.9	45.5			77.4		56.2				70.3				75.7
1758	PF3D7_0917700	rest	-6.86682	-7.6315	-6.86682	null									1		2														54.2	58.6		65.6			36.3	0	56.5	57.1		17.5	5.6					60.1
1759	PF3D7_0517200	rest	-6.86784	-7.63253	-6.86784	null			1	1								0	0	1	1	1									65.3	85.7		98.9	70	76.5	55.7	62.4	89.7	71.6	51.5	5.5	28.7		51.8			67.9	60.5
1760	PF3D7_0212600	rest	-6.8689	-7.63358	-6.8689	SPATR	8							5													12			11	97.6	91.3	91	72.6	98.1		81.4	97.7	98.5	89.5	88.6			36.4	98.8	50	62.5	62.3	98.9
1761	PF3D7_1103400	rest	-6.87454	-7.63923	-6.87454	SufD																					3			1	71.5	80.5	60.1	42	72.5		20	0	64.5	52.3	54.2	76	29.2				64		54.3
1762	PF3D7_1016600	rest	-6.87468	-7.63936	-6.87468	null																									74.7	80.9	46.8			54			90.4	65	48.6	1.5	5.7					61.2
1763	PF3D7_0307300	rest	-6.87585	-7.64054	-6.87585	null											17								9							54.7		74.2		82.2	25.7	0		55.9		2.6	34.9		80.4
1764	PF3D7_1420100	rest	-6.88643	-7.65112	-6.88643	null										1		0	0	1	0	0												67.1		45.1	53.1	0		47.6		27.9	17.2		76.9		46.4
1765	PF3D7_0526200	rest	-6.89421	-7.6589	-6.89421	ARF-GAP	3								2	9											10		9	10	77.8	66.8	86.9		88.9	77.6	76.4	84.8	86.4	84.4	54.8	45.7	40.3		55.8		70.9	49.8	90.4
1766	PF3D7_0512300	rest	-6.91747	-7.68216	-6.91747	MAT1									1														1		67.7	89.9	59.5			70.7			83.4	75.2	44.6	51.7	58.5	49.1	96.9	73.9	77.5	76.1
1767	PF3D7_1227900	rest	-6.92134	-7.68603	-6.92134	null												0	0	0	1	0									80.5	83.6	53.6			44.9			60.2			52.7	42.5		55.6			59.1
1768	PF3D7_1458500	rest	-6.9305	-7.69518	-6.9305	SAS4				1								0	0	0	0	1							2		76.1	92.4	59.7	55.3		89.6			54	61	44.8	30.3	42		70.1		65.4
1769	PF3D7_0519000	rest	-6.93169	-7.69638	-6.93169	SLBP																									65.4	63.3		50.4	55.5	56.5	33.4	0	63.8	53.8		76	69.7		97.4				51
1770	PF3D7_1417400	rest	-6.93907	-7.70376	-6.93907	EPAC			1									1	0	0	0	0								1	76.9	70.2	50.6		85.8	75.6	32.6	72.1	83.7	59.7	84	17.2	51.5		56.3				88.7
1771	PF3D7_1116900	rest	-6.9488	-7.71349	-6.9488	null	6										7						9		5	16	18			17	49.2	93		78.6	94	92.1				91.2					45.2		69.4	43.7	99.1
1772	PF3D7_1436800	rest	-6.95758	-7.72226	-6.95758	ClpR											4								4		2			2	58.7	91.1	58.6				38.5	0	73.2	65	58.4	87.7	59.6		64.1		45.9
1773	PF3D7_1108300	rest	-6.96558	-7.73026	-6.96558	PCD																					2			1	90.3	83.8	60.5	80.7	74.9	56.7				76.6	53.9				71		64.2	44.5	88.5
1774	PF3D7_1106300	rest	-6.96611	-7.73079	-6.96611	null	12																								75.2	74.2	55.1	46.3		52.8	80.7	88	51.6	70.7	92.3	57.1	20				79.6	43.3	65.2
1775	PF3D7_1114000	rest	-6.98015	-7.74484	-6.98015	null											7								5							57.2		42	89.8	96.9	32.4	0	43.7	82.9		10.4	62		94.5
1776	PF3D7_1234600	rest	-6.98064	-7.74533	-6.98064	null																					8		4	6	63.4	60.3	65.9				20.6	0		62.4		74	75.2		86.3		56.2
1777	PF3D7_1009800	rest	-6.98249	-7.74717	-6.98249	null			1									0	0	1	0	0									66.6	69.2			69	45.4	74.7	95.2	80.1	44	88.3	18.7	17.2					63.7	64.1
1778	PF3D7_0932400	rest	-7.00748	-7.77216	-7.00748	null																									59.2	54.2	63.2	57.8	78.1	74.2	61.2	78.9	69.8	69.9	83.3	56	54.5	70.2	79.6	5.5	70	40.8	74.2
1779	PF3D7_1243900	rest	-7.0093	-7.77399	-7.0093	DOC2									2	1										35	4			3	71.8	91.9		88		98.1	24.9	0	63.8	75.6	64.8	82.5	56.9		84.2
1780	PF3D7_0609400	rest	-7.01267	-7.77735	-7.01267	CLS																									69.5	92.3	48.9	91.3	56	88.8			76.6	59.6	60.8	27.2	8		86.3		48	47.3	60.7
1781	PF3D7_1340200	rest	-7.01343	-7.77812	-7.01343	null																									53.6		40.1	54	53.1	56.6
1782	PF3D7_0530800	rest	-7.04243	-7.80712	-7.04243	null																									48.4	62.9		69.6		99.5	98.5	61.8		99.6	54							51.4	41.1
1783	PF3D7_0913500	rest	-7.04889	-7.81357	-7.04889	null																									75.2	80	50	53.8		77	33.7	0	80.7	77.1	58.9	13.9	53.5					45.9
1784	PF3D7_0519900	rest	-7.06398	-7.82866	-7.06398	null		1										1	0	0	0	0					1		2	1	57	89.6	58.2		52.1	53.8	44	0	68.5	63.4	50.8	29.8	4.5		86.3		55.5		46.9
1785	PF3D7_1224600	rest	-7.0656	-7.83028	-7.0656	null											2														76	66.8		43.1		93	84.2	80.9	69.8	86.3	54.1	73.9	39.7		51.6		56.8	83.1
1786	PF3D7_0630000	rest	-7.06684	-7.83153	-7.06684	null																										64.4		68.9	40.5	98.6				98.8					70.9
1787	PF3D7_0624700	rest	-7.07518	-7.83986	-7.07518	null											2								2						60.6	73.9			77.6		65.4	83.5	70.6	79.7	61.6				80.5		78		81.8
1788	PF3D7_1117600	rest	-7.07681	-7.8415	-7.07681	ICT1																									72.2	61.5	50.3	49.8		51				83.6					99.4		66.3		42.2
1789	PF3D7_0628400	rest	-7.08407	-7.84876	-7.08407	null																									49.2	91.2		45.8		82.7	93.4	0		83.2		16.4	49		93.7				48.6
1790	PF3D7_0403600	rest	-7.08559	-7.85028	-7.08559	null																									72.2	76.1	70	50.2	42.7	58.9	65.9	0	79.1	84.9		81	35.8	45.4	60.2	1.5	51.1		43.1
1791	PF3D7_0628000	rest	-7.08799	-7.85268	-7.08799	PTPS											7								6				1		46.6	49.9			47.2	57.6	1.5	0	73.7	66.7	46.9	20	7.6		42.8		52.3	47.7	54.2
1792	PF3D7_0205600	rest	-7.09711	-7.86179	-7.09711	null											28								11						56.7	64.9	40.8			86.8	62.9	83.7	62.3	72.8	43.3	31.1	77.7		82.8		41.5	46.9	44.1
1793	PF3D7_API02200	rest	-7.12051	-7.8852	-7.12051																												48.6						94.3
1794	PF3D7_1129700	rest	-7.12688	-7.89157	-7.12688	null																									71	72.8	41	55.1			22.9	0	68.6	69.6								48
1795	PF3D7_0500900	rest	-7.12739	-7.89208	-7.12739	FIKK5																										57					27.7	0	86.2	84.7	72.7
1796	PF3D7_1432500	rest	-7.13355	-7.89824	-7.13355	null	1										8														81.6	84			61.6	92.2	38.3	57	72.5	76.2	57.4	45.1	35.2		90.1		61.1	79.3
1797	PF3D7_1232600	rest	-7.1349	-7.89958	-7.1349	null																									85.4	81.5	64.3		66.2	73.9	55.4	81.3		68.7	69	27.9	25.6		88.6		54.8		75.8
1798	PF3D7_API01800	rest	-7.13617	-7.90086	-7.13617																											75.8	49.8	69.6					88.2
1799	PF3D7_1470000	rest	-7.14757	-7.91225	-7.14757	ATG12																									81.8	59.2	51.1	75.1	52.5	58.7				77.3	47.8						41.1
1800	PF3D7_1329700	rest	-7.14934	-7.91403	-7.14934	ACBP1																									76.6	81.8	64	49.6	98.8	92.6	43	94.9	87.8	89	63.2	10.2	2.1		95.2				97.8
1801	PF3D7_0607900	rest	-7.15423	-7.91892	-7.15423	null				1								0	0	0	0	1									60.4	67.5	42.1			65.6	23.7	0	88.8	54.3		91.5	73.8		65.2
1802	PF3D7_1308600	rest	-7.18934	-7.95402	-7.18934	null			2																				5
1803	PF3D7_0502000	rest	-7.19984	-7.96452	-7.19984	VPS11											2								1		1		1	2	78	76.1	47.8	51.7			48.4	0	68.1		59	42.6	42.3				41.8	53.6
1804	PF3D7_1201800	rest	-7.20679	-7.97148	-7.20679	COX19																									64.5	62.2	56.9	79.6	59.8				51.2	71.4		48.1	23.6		44.8		79.5		59.5
1805	PF3D7_0510800	rest	-7.2089	-7.97359	-7.2089	null			1								22								7									51	69.9	85.1	46.5	84.1		60.5		2	48.1
1806	PF3D7_0724800	rest	-7.21852	-7.9832	-7.21852	null				1								0	0	0	0	2									84.8	68.4	57	91.1	89.8	81.1	55	88.2	93.2	83.4	75	80.3	7.2		46.6		74.2	46.9	95.3
1807	PF3D7_1134700	rest	-7.23214	-7.99682	-7.23214	RPA2			2									1	0	0	0	0						5			78.7	73.3				42.4	58.9	56.4	87.6	50.9	41.2	62.5	46.9		47.4		46.8	81
1808	PF3D7_1434400	rest	-7.23401	-7.9987	-7.23401	null	10																				9			10	86.8	92	86	50.6	94.4	53.7	72.4	92.4	84.6	85.2	89.9				86.1				96.8
1809	PF3D7_0607500	rest	-7.2388	-8.00348	-7.2388	COQ2				1																					67.5	64.1			46.9	41.7			82.7	65.5	77.2	89.9	54.1		77.2		55.2	50	57.4
1810	PF3D7_1237100	rest	-7.24748	-8.01216	-7.24748	null			1									1	0	0	1	1									72.1	67.3			52.5	57.4	55.3	66.2	80.5		71.6	56.5	27.5		78.8		54	47.6	60.2
1811	PF3D7_0917300	rest	-7.24929	-8.01397	-7.24929	null																								1	66.8	51.1	41.9				4.7	0	72	78.9	90.4	18.7	14.9
1812	PF3D7_1414500	rest	-7.25987	-8.02455	-7.25987	ABCk2	14					3		3	1	2	3										20			21	86.6	85.6	84.5	87.1	88.2	87.8	61.4	59.8	76.3	87.8	48	57.9	37.2		66.7		70.6	73.1	89.9
1813	PF3D7_1434100	rest	-7.26825	-8.03293	-7.26825	null		4																	1				1		65.9	42.2					34	0	68.4	40		25.6	22.3		50.7			58
1814	PF3D7_0604200	rest	-7.27132	-8.03601	-7.27132	null																									69.1	65.8		48.8		43.2	50.6	0		72.7	65.5						51.6	43.1
1815	PF3D7_1369200	rest	-7.27496	-8.03964	-7.27496	null										1															54.1	73.7	43.1		43.9	50.5	49	0	65.4	52.7	52	21.7	26.3		43.9			55
1816	PF3D7_0713300	rest	-7.28388	-8.04857	-7.28388	VAR																										94.8					47.8	0	44.9									76.7
1817	PF3D7_0826400	rest	-7.29615	-8.06084	-7.29615	null																									50.5	66.4	63.9	73		83			75.8	75.7	64.5	32.9	71.3		42.8		54.5
1818	PF3D7_0711100	rest	-7.30108	-8.06576	-7.30108	null																									76.7	87			41.3		59.9	53.6	93.4	57.9	40.8	5.8	26.1		78.3			75.2	55.7
1819	PF3D7_1136100	rest	-7.30265	-8.06734	-7.30265	null																														78	58.6	0				8.2	90.5		56.2
1820	PF3D7_1474200	rest	-7.30301	-8.0677	-7.30301	null			1	2							16	3	0	1	1	1														55.9			41.4			61.1	57.7		43.6
1821	PF3D7_1247700	rest	-7.30455	-8.06924	-7.30455	null																									81.4	95.4	74.6	83.2	70.2	65.1	16.6	0	76.5	71.7		37.6	34.6		93.7				69
1822	PF3D7_1017300	rest	-7.31867	-8.08336	-7.31867	GRASP	5																		3		7			3	74.2	75.9	78.3		74.1	96.6	67.1	0	76.5	89.6	53.2	28.1	7.2		89.6		72.6	60.3	63.4
1823	PF3D7_0530750	rest	-7.32072	-8.0854	-7.32072																										62.2	71.8	51.1			77.4				84.6
1824	PF3D7_0416300	rest	-7.34346	-8.10814	-7.34346	MCM9												0	0	0	1	0									50.3	55.9	44.1	95.8	64.2	73	12	0	52.8	66	46.9	72.8	6.5		40.8		58.8		60.8
1825	PF3D7_0608200	rest	-7.34877	-8.11346	-7.34877	null												1	0	0	0	0									60.3	74.3								71.3		95	89.7		72.2
1826	PF3D7_1423100	rest	-7.35245	-8.11713	-7.35245	null				1								0	0	0	0	1									78.9	80.4	46.3		47.8	68.1	70.7	73.1	59	84.7	88.9	33.7	0.2	67.7		67.3	45.1		55.8
1827	PF3D7_0216300	rest	-7.3574	-8.12208	-7.3574	null			2									2	0	1	0	0									66.9	57.2			48.2		30.5	70.8	54.3			78.5	29.2		74.9		43.8	52.2	62.9
1828	PF3D7_0304900	rest	-7.37236	-8.13704	-7.37236	null																									68.6	83.4	57.2	74.7	97.1	65.1			74.4	82.6		74.1	77		49.1		58.6	82.3	94.2
1829	PF3D7_1359000	rest	-7.37503	-8.13972	-7.37503	null	3		1									1	0	0	0	0					6		1	6	69.2	69.1			64.8		8.2	0	87.9			79.5	47.3		41.9			52.7	52.7
1830	PF3D7_0313800	rest	-7.38031	-8.145	-7.38031	null																			1						72.3	91.2	70.8		47.2	72	3.7	0	64.2	59.5	40.3	60.8	15.4		78.7		59		67.3
1831	PF3D7_0405500	rest	-7.38749	-8.15217	-7.38749	null																		5							74.2	72.7	48			66.7			69.2	73.9		26	14.4		47.6		61.5	79.5	47.9
1832	PF3D7_1307600	rest	-7.39941	-8.16409	-7.39941	null																									75.3	73.4	76.8	76.6	75.7	70	25.8	70.2	55.8	80.9	76.8	36.6	15.4		43.8		84	64.5	77.2
1833	PF3D7_1030700	rest	-7.40854	-8.17322	-7.40854	null																									71.7	94.5					50.8	0	74.9	68.1	41.4	36.5	55.7		57.1			66.5
1834	PF3D7_1322800	rest	-7.40856	-8.17325	-7.40856	null	6	1	1								5								9		2			2	55.8	80.4			63.2	69.5				83.4	86.8	30.4	30.9				73.8		89.8
1835	PF3D7_0318000	rest	-7.42006	-8.18474	-7.42006	null																										56.1				95.2	86.2	0		71.5		0.9	28.9		68.8
1836	PF3D7_1024700	rest	-7.45235	-8.21704	-7.45235	null			5									1	0	1	0	0									64	69.6	65.9	75.4		61.3			53.3	57.3		50.9	21		87.2		86.2
1837	PF3D7_0915200	rest	-7.45992	-8.22461	-7.45992	null	2										17								14		3			3	56.9	74.1	54.1			94.9			88.2	54.4					71.6		57	51.6
1838	PF3D7_0408300	rest	-7.461	-8.22569	-7.461	null				1					1			0	1	0	0	2									83.1	82.7	47.1	60.7	70.1	66.6	42	0	93.8	72.5	55	32.8	18		95.8		62.7	90.4	73.7
1839	PF3D7_0601700	rest	-7.47395	-8.23863	-7.47395	null																									63.5	46.8				43.8	18.6	0	44.5	73.4	73.1							71.8
1840	PF3D7_0933800	rest	-7.48343	-8.24812	-7.48343	null											3															44.9		62.9		88.2	10.9	0							78.2
1841	PF3D7_0936500	rest	-7.49286	-8.25754	-7.49286	VAP1																									76.6	63.4				43.7				70.6	64							68.7
1842	PF3D7_1215600	rest	-7.49342	-8.25811	-7.49342	null																									72.8	68.8	57.9		77.4	87.8	15.9	0		88.2		32.6	44.2		76.3		79.2		89.6
1843	PF3D7_1032300	rest	-7.50853	-8.27322	-7.50853	null																									55.4	62.4			50.8	70.2	48.2	0	47.7	43.1		77.1	39.5		66.2		40.3		51
1844	PF3D7_1405700	rest	-7.51463	-8.27931	-7.51463	null										1	2								2						79.5	85.4	73.2	61.7	81.7	69.1	41.3	87.9	89.1	73	57.8	29.5	20.6		55.9		48	59.5	87.3
1845	PF3D7_1245200	rest	-7.52419	-8.28887	-7.52419	null			1									0	0	1	0	0									42.9	44.1				73.4	39.7	0	55.8			71.8	30.4		62.6
1846	PF3D7_1306700	rest	-7.52802	-8.2927	-7.52802	null											6														53.9	76	56.1	90.2		66	9.1	0	57.8	64.5	48.6	35.5	68				43.6		47
1847	PF3D7_0515300	rest	-7.52855	-8.29324	-7.52855	PI3K				1					1	3		0	0	0	0	1					3			3	64.2	84.8	53.2	67.9	65.7	56.1	49.5	60.8	79.8	68.5	83.4	65	28.2		88.6		59.7	57.4	71.3
1848	PF3D7_0818100	rest	-7.53115	-8.29583	-7.53115	null																					5			3	95.4	98.2	91.1	54.4	93.2		80.9	94.6	97.6	69.9	93.8	52	7.2	1.1	98.3	11.8		56.6	93.2
1849	PF3D7_1336700	rest	-7.54835	-8.31303	-7.54835	null																				5					96.3	98.7	94.5	99.8	99.8	79.8	93.6	99.6	90.2	98.2	78			82.7	97.7	94.9	91.8	96.5	99.6
1850	PF3D7_1302700	rest	-7.5516	-8.31629	-7.5516	null			1									0	0	1	0	0									86.6	80.9		68.8	74.2	49.1	26.2	0	90.7			15.1	11.3				49	76.3	75.7
1851	PF3D7_0705800	rest	-7.55598	-8.32067	-7.55598	null																									48.4	73.9	41.3	91.6		98.2				97.9					80.1		65.2	42
1852	PF3D7_1350300	rest	-7.56569	-8.33038	-7.56569	null																									90.2	96.5	75.5		64.2	64.8	36.3	66.2	80.2	72.8		15	46.2		79.2		58.7	78.4	66.6
1853	PF3D7_1143900	rest	-7.56756	-8.33224	-7.56756	null	2			1							4	0	0	0	0	1									60.1	85		84	47.6		56.4	0		60.3	59	58.4	28.4		44.6			60
1854	PF3D7_0712300	rest	-7.56976	-8.33444	-7.56976	VAR																										80		86	46.5		19.5	0										70.3
1855	PF3D7_1360400	rest	-7.57442	-8.33911	-7.57442	null																									71.2	82.2	52.3	52.3		45.5	96.1	99.2		66.4	71.5	22.1	16.1				50	59.9
1856	PF3D7_0906700	rest	-7.59374	-8.35843	-7.59374	LRR9											2														58.8	61	61	87	74.7	40.1			75	48.3		76.7	45.8		68.9			56.8	61.2
1857	PF3D7_0529800	rest	-7.60507	-8.36976	-7.60507	null				1			1		8			0	0	0	0	2				22			2		84	85.4	65.9	66.4	86.7	89.3	32.5	75.6		66.8	64.4	58.4	56.4				73.9		88.5
1858	PF3D7_0511700	rest	-7.61029	-8.37497	-7.61029	CGI121											6								3		4			3	70	62.3	60.1	44.2	59.5		25.8	0	65.2	58.4	56.6	36.8	35.1		71.6			45.3
1859	PF3D7_1217000	rest	-7.61354	-8.37822	-7.61354	null																									55.4	88.9	64.2	93.2	63.6		76.3	87	81.5	55.5	85	9.3	5.2		61.1		49.4
1860	PF3D7_1138300	rest	-7.61919	-8.38387	-7.61919	null																									49.7	82.7				72.8				72.7	74.1	21.2	11.4		77.9				44.5
1861	PF3D7_0206600	rest	-7.62848	-8.39317	-7.62848	null																									63.1	79.8				44.5	92.4	0	62.9	74.3	67.1	39.8	64.5		47.6			58.4
1862	PF3D7_1478800	rest	-7.63847	-8.40316	-7.63847	null												0	0	0	0	1									85.9	71.3					49.7	0	83.1	49.5								66.9
1863	PF3D7_0806700	rest	-7.64196	-8.40665	-7.64196	null																					1			1	77.3	77.3	41.6	40.2		64.7	75	68.7	72.3	47.4	87.7	81.7	29.7		86.9		65.7	65.7
1864	PF3D7_0626000	rest	-7.64445	-8.40913	-7.64445	null	7	3	9	1								1	0	0	1	1					7			7	70.9	75.9	41		77.5	57.5	23.7	0	80.6			80.9	33		48.2			58.4	61.6
1865	PF3D7_0108400	rest	-7.64505	-8.40973	-7.64505	null																									74.1	76.6		56.2	75.7	72.4	83.9	72.1	58.7	85.6	57.2	70.7	16		94.6		69.7	64.3	67
1866	PF3D7_0604600	rest	-7.65173	-8.41641	-7.65173	null			13									1	0	0	1	0										67.5					2.4	0				44.8	23.9		56.2
1867	PF3D7_API04300	rest	-7.6612	-8.42589	-7.6612																												60.6	84.9	40.4
1868	PF3D7_1121500	rest	-7.66983	-8.43451	-7.66983	null											5															67.3	40.8	41.2	47.6				43.5	51.8		56.7	53.6
1869	PF3D7_0922900	rest	-7.67614	-8.44083	-7.67614	FabG	6					4		2			8						2		10	5	16	10		15		86.2		57.6	55.1	82.1	63.5	84.4		85.4	64.5	88.3	4.8		82.6		91.4		90.3
1870	PF3D7_0212700	rest	-7.68065	-8.44534	-7.68065	null																									58.2	84.2	51.9		88.9	85.5	82.3	0	58.4	77.3	54.7	74.4	9.5		82.7		45	51.8	83.4
1871	PF3D7_0506500	rest	-7.68353	-8.44822	-7.68353	null			1	2								0	0	0	0	1	2				1			1	87	89.2	46.5	67.2	86.5	96.6	22.6	59.1	73.6	51.4	65.3						77.4	51.3	91.7
1872	PF3D7_0822400	rest	-7.688	-8.45269	-7.688	null											18								2						55.8	60.5				91.8			43.7	65.6		9.5	67.2	70	66.2	5.1		58.1
1873	PF3D7_0305900	rest	-7.6901	-8.45478	-7.6901	null																										73.3				63			59.4	44.4	65.4	67.9	25.6		75.1
1874	PF3D7_0314600	rest	-7.70341	-8.46809	-7.70341	null			1									0	0	1	0	0									79.1	99.1	60.6	56.4	73.9	60.3	4.5	65.4	78.5	71.1	67.4	18.2	45.5		98		77.5	69.6	87.2
1875	PF3D7_0706700	rest	-7.70804	-8.47273	-7.70804	MSH2-2											42								17									44.2	53.3	90.6	24.9	53.1				5.2	39.3		42.1
1876	PF3D7_1022800	rest	-7.73685	-8.50154	-7.73685	GcpE			1									0	0	1	0	0			1						76.6	64.4	59.6	66.4	77.6	41.3	1.7	0	71.2	67.3	86.6	29.9	20.4		48.4		57	40.1	63.1
1877	PF3D7_0323400	rest	-7.74661	-8.5113	-7.74661	RIPR																									94.3	97	85.3		70.3	59.5	20.7	51.8	98	71.4	55	36.4	29.7		45.9			42.7	80.3
1878	PF3D7_0729700	rest	-7.74808	-8.51276	-7.74808	null			1									0	0	1	0	0									42.8	42.1				80.6	26.5	0				45.4	64.7
1879	PF3D7_0406900	rest	-7.74876	-8.51344	-7.74876	null	4							1		1											7			7		94.9		73.2		90.5	83.4	0		40.4		8.9	10.1		51.2
1880	PF3D7_1202800	rest	-7.76027	-8.52496	-7.76027	null						1	1																		67.4	87.4			49.7	80.3	29.1	0		82.2					48.3		80.7	75.5
1881	PF3D7_0710700	rest	-7.77375	-8.53843	-7.77375	null			1									1	0	0	0	0							3		97.2	99.6	71.6	96.1	85.6	96.2			87.7	88.9	54	57	56.7	57.5	97.4	63.2	90.3	90.3	89.6
1882	PF3D7_1462100	rest	-7.78094	-8.54562	-7.78094	null				2							7	0	0	0	0	2	3				4		1	3		62.6	45.5				21.3	0	91.8	40.2	50.9	81.4	31.2		58
1883	PF3D7_1131900	rest	-7.78372	-8.5484	-7.78372	null			2									0	0	5	0	0										85.2		57.8	91		11.4	90.2			46.5				74.6				87.3
1884	PF3D7_1013500	rest	-7.78455	-8.54924	-7.78455	PI-PLC				1					3	3		0	0	0	0	1									57.3	70.6	68.9		70.8	69.4	35.8	0	78.8	58.5	86.5	50.3	56.5		55.8		52.3	56.1	67.7
1885	PF3D7_0908900	rest	-7.79551	-8.5602	-7.79551	null																									54.1	47.4			63.4		18.2	0	58.1			68.3	71		65.5				59.6
1886	PF3D7_0204600	rest	-7.79753	-8.56221	-7.79753	null																									48.3	42.1		48.8	44.1		14.3	0	71.2	42.4		60.7	40.8		71.5				44.2
1887	PF3D7_0629900	rest	-7.81008	-8.57477	-7.81008	null	10	2																			7			4	76.2	78.8	53.7	61.4	92	86.5			86.3	80.6	45.6	14	95.1				54.5	89.3	95.4
1888	PF3D7_1468300	rest	-7.81604	-8.58072	-7.81604	LRR14.1											9								4							41			72.9	89.8						8.1	61.5		60.2			40.7
1889	PF3D7_1362600	rest	-7.81739	-8.58208	-7.81739	null																									55.3	77.8	87.2	80.7	96.4	99.8	98.7	96.7	50.4	99.7	59.4	15.2	98.7				67.7	43.8	97.3
1890	PF3D7_1212300	rest	-7.81954	-8.58422	-7.81954	null			1	1							24	0	0	1	0	1			5						64	73.4				90.4	30	63.3				17.8	77.7
1891	PF3D7_0408000	rest	-7.8376	-8.60229	-7.8376	null																								1	96.9	92.1	81.9		83.9	79.4			90.3	83.2		19.6	2.9				54.4	69.4	90.1
1892	PF3D7_1420800	rest	-7.84864	-8.61332	-7.84864	null											12								5							75.6			60.5	88.2						4.7	97.2	7.3	90.3	13.3
1893	PF3D7_0916100	rest	-7.8668	-8.63149	-7.8668	TRX3											2								1		2			1	64.4	67.8			52.3	59.4				79.8	40.8				52.6		69.3	71.5	58.5
1894	PF3D7_0802700	rest	-7.86845	-8.63313	-7.86845	null			1								4	0	0	1	0	0			1							59.1		58.7		46	31.6	0		42.7		27.6	79.6		62.5
1895	PF3D7_1316000	rest	-7.87202	-8.6367	-7.87202	null																									44	56.2				98.5	92.4	0		97.9		12.2	88		85.4
1896	PF3D7_0205300	rest	-7.88209	-8.64677	-7.88209	null											9															84.5		82.6		84.8	26	0	68.5	42.6	49.4	20.3	63.3		75.1				44.4
1897	PF3D7_1252900	rest	-7.88413	-8.64881	-7.88413	null																									97	82.4																73.7
1898	PF3D7_1253200	rest	-7.88413	-8.64881	-7.88413	null																									95.7	94.4																68.3
1899	PF3D7_1115100	rest	-7.89407	-8.65876	-7.89407	null			1	1								1	0	1	0	1												40.9	78	99.3	91.8	0	59.1	98.8					61.8		54.3	59.6	63.9
1900	PF3D7_0922300	rest	-7.89434	-8.65903	-7.89434	null																										50.2		79.2	54.8	99.1	91.9	0	60.7	99.1		58.2	54.5		52.4				48.6
1901	PF3D7_1341700	rest	-7.91288	-8.67756	-7.91288	null																										86.1				79.6	61.1	0		85.8					75.2
1902	PF3D7_0608000	rest	-7.91777	-8.68246	-7.91777	DPH7	5																								73	69.6		72.4	66.1	79.2	67.2	85.1	71.4	82.3	84	82.2	62.6		59.5		63.7	79.1	54.5
1903	PF3D7_1417300	rest	-7.91961	-8.68429	-7.91961	ATG4									1			1	0	0	0	0									60.7	80.3	51.2	51.7	64.1	49.1	42.1	0	67.6	62.2	52.5	20.1	37.7		48.3
1904	PF3D7_0506800	rest	-7.92609	-8.69078	-7.92609	TCF25	2								1									2			5		1	3	83.1	76.9	49.2	89.6	92	61.5	55.9	95	74.7	67.3	82.5	35.3	3.8	30.9	90.1	31.7	70.1	79.8	93.9
1905	PF3D7_0825300	rest	-7.92906	-8.69374	-7.92906	null																									60.7	68.6	43.4	51.1	91.6	94.5	91.1	89.6		86.1	72.7	80.5	49.9		61.3		43.7		94.8
1906	PF3D7_0202600	rest	-7.93229	-8.69697	-7.93229	null				1								0	0	0	0	1									60.8	66.9	52.4	94.3	53.7	87	43.5	0	56.8	73.6		12	12.3		50.5		64.1	54.5	67.8
1907	PF3D7_1361300	rest	-7.93531	-8.69999	-7.93531	null																									46.5	48.8				96.9	87.5	0		94.4					74.9
1908	PF3D7_1361600	rest	-7.95487	-8.71955	-7.95487	null			2									2	0	0	1	0			1		1		1	1	65.7	79.5								75.4		28.9	6.7		42.1		67.5
1909	PF3D7_1340400	rest	-7.95836	-8.72304	-7.95836	null																														73	76.9	0	94.2	67.6
1910	PF3D7_0507200	rest	-7.98899	-8.75368	-7.98899	SUB3																									62.2	86.1	84.6	92	95.8		82.5	93.4	92	84.8	81.3	20.2	9.5	13	91.3	11.7			89.7
1911	PF3D7_0519100	rest	-8.0207	-8.78539	-8.0207	null	8																								86.8	83.9	55.3	83.6	92.9	77.9	11.4	72.1	63.2	85.6	56.8	94.9	94.3		98.8		84.1	44.1	43.6
1912	PF3D7_1015000	rest	-8.02779	-8.79248	-8.02779	null	1										10	0	1	0	0	0	2		15						55.3	54.5				46	5.1	0	50.6	66.8	54.6	15.7	78.9
1913	PF3D7_1121400	rest	-8.0317	-8.79639	-8.0317	null	2		1								3	0	0	1	0	0			2		2			1		74.7			42.3	40.6	6	0			47.6	28.9	66.9
1914	PF3D7_0628600	rest	-8.03754	-8.80223	-8.03754	null		4		1								0	0	0	0	1			2						72.8	75.1	76.9	54.9		50.9				75.6	49.2	23.6	12.3				76.7	82.7
1915	PF3D7_0322700	rest	-8.0466	-8.81129	-8.0466	null												0	5	0	0	1							1		72.1	83.4	45.4		61.1	60.9	10.2	0	79.7	49.4	47.9	31.9	41.1		86.2		49.3	60	51.6
1916	PF3D7_1022100	rest	-8.06879	-8.83348	-8.06879	null	4	1		2							2	0	0	0	1	2		5	2						85.5	69.1		62.5	60	46.8	19.1	65.6	87.2	75.6					56.6		59.8	85.6	59.1
1917	PF3D7_1371800	rest	-8.07108	-8.83577	-8.07108	null																									93.9	96		88.1	60.2				96.5	66.7
1918	PF3D7_1441900	rest	-8.08647	-8.85116	-8.08647	TFB5																									78.5	63.1		48.1	48.3	97.1	36.3	0	60.4	87	54.9	37.4	83.6				52.8	74.5	69.7
1919	PF3D7_0517800	rest	-8.09433	-8.85902	-8.09433	null			1									0	0	0	1	0										48.8				97.6	96.6	61.2	59.5	92.9		0	79.8		68.6
1920	PF3D7_0830800	rest	-8.09493	-8.85961	-8.09493	SURF8.2												1	4	0	1	0									79.9	55.2		81.9		69.7			42.8									55.4
1921	PF3D7_1411100	rest	-8.09744	-8.86213	-8.09744	null																				6	1		1	1	92	92.5	59.4	81.8	55.7	71.8	90.9	91.5	71.8	74	51	59.4	38.2					48.8	62
1922	PF3D7_1405200	rest	-8.10259	-8.86728	-8.10259	BET5											5								2		1			1	55.5	87.2	59.2	56.5	41.9	57.6			58.9	41.2		32	5.4		49.2
1923	PF3D7_1372200	rest	-8.11827	-8.88296	-8.11827	HRPIII																									98.4	99.9		53						88.2	47.5							99.8	76.8
1924	PF3D7_1115900	rest	-8.12443	-8.88911	-8.12443	DHHC9																	2				3			2	77.3	80.5		44.7	75.3	82.9	83.7	84.6	68.4	81.2	84.9	56.3	56.4		98.3		58	65	86.9
1925	PF3D7_1222600	rest	-8.1278	-8.89248	-8.1278	AP2-G			2	2								1	0	0	0	1									80		76.4	73.1								15.5	33.6		69.6			61.8	41.8
1926	PF3D7_0500200	rest	-8.13735	-8.90203	-8.13735	null																										96.8		97.8	64.2						67.1
1927	PF3D7_0502600	rest	-8.1378	-8.90249	-8.1378	null											2														55.5	85	41	68.7		91.2			51.8			9.3	70		52.1		50.9
1928	PF3D7_0906300	rest	-8.14894	-8.91362	-8.14894	null	4									1	3	0	0	0	0	1									60.1	73.6				66.6	43.9	0	56.2	52.3		50.9	79.3		70.8			56.9
1929	PF3D7_1114100	rest	-8.15205	-8.91674	-8.15205	ROM1	3								1	2											3			4	93.2	85	57.4	72.1	96.5	68.4	49.6	94.6	84.5	90.7	69.8	56.7	60.1	76.5	98.9	91.3	86.6	86.5	99.3
1930	PF3D7_1032000	rest	-8.16327	-8.92795	-8.16327	RimM																									50.7	85.7	50	84.1	65.2	94.5			73.5	92.7					54.5		58.9	47	48
1931	PF3D7_1135800	rest	-8.16563	-8.93032	-8.16563	null																									81.3	86.2				78.8	59.5	0	79.6	67.6	40.5	8.5	3.2				51.7	67.3	42.8
1932	PF3D7_0926300	rest	-8.17958	-8.94426	-8.17958	null			1								9	0	0	0	1	0									66.9	72.4			56	94.3	27.3	0	55.4	61.6	56.7	25.6	91.1		80.2		41.7	43.3	72.3
1933	PF3D7_1021300	rest	-8.21057	-8.97525	-8.21057	null	3		2									1	0	0	0	0									83.7	63.7	60.1	56.8	69.2				74.5	74.1		48.5	24.3		94.2		62.6	40.9	76.4
1934	PF3D7_1009200	rest	-8.21316	-8.97785	-8.21316	null											3	2	0	0	0	0			5						62.4	60.3					53.5	74.7	69.5	53.3	48.1						43.7	67.3
1935	PF3D7_1012100	rest	-8.22262	-8.98731	-8.22262	null																									80.8	77.7	68.5			79.8	20	0	73.8	77	52.3	43	62.1				62.5
1936	PF3D7_1133000	rest	-8.22285	-8.98754	-8.22285	null																									94	98	88.7	80	94.8	98.5				93.2	83.1			43.6		82.2	76.5		85.6
1937	PF3D7_1226700	rest	-8.2289	-8.99359	-8.2289	RRP9	1				1																			1	77.8	85		73	61.3	51.6	63.9	93.9		48.8	81.5	60.8	41.1		69.8		58.4	80.3	77.6
1938	PF3D7_1410100	rest	-8.25324	-9.01792	-8.25324	null	2										3								2							40.3			70.7	66.4	76	85.1	79.2	84.8	63	58.7	79.5		51.2			42.1	73.6
1939	PF3D7_0729800	rest	-8.26724	-9.03193	-8.26724	null											4														40.3	100				85.2				57.5		13.6	84.8
1940	PF3D7_0211600	rest	-8.26894	-9.03362	-8.26894	null												0	0	0	0	1									55.3	64			52.7		42.4	0	45.2	59.2	87.3				43.3
1941	PF3D7_1450200	rest	-8.26943	-9.03411	-8.26943	null																									82.2	92	54.5	72	76.8	46.6				61.7		12.3	3.6		60.1			54.1	64.5
1942	PF3D7_0302800	rest	-8.27685	-9.04153	-8.27685	null	13	2	1									3	0	0	3	0					3		3	2	66.2	67.8	52.3	66.1	86	43.2			76.7	57.6	43.6	50.6	59.2	2.6		7		71.1	76.4
1943	PF3D7_0216800	rest	-8.28324	-9.04792	-8.28324	null			1									1	0	0	1	0									47.8	49.4					24.3	0	48.3	80.2	81.4	54.8	3.2		73.8		46.1
1944	PF3D7_0323300	rest	-8.30598	-9.07066	-8.30598	null			1								6	0	0	1	1	0												40.4		77.3	49.3	0	49.3	50.6		52.3	28.9		83.5
1945	PF3D7_1348900	rest	-8.30729	-9.07197	-8.30729	null										3															74	64.7				55.9	42.8	0	95.8	90.2	44	12.5	6.3		55.2		82.5	68.3	63.4
1946	PF3D7_1335500	rest	-8.31954	-9.08423	-8.31954	null											19								5											90.9	15.7	52.3				2.6	30.3		68.4
1947	PF3D7_1339900	rest	-8.32325	-9.08794	-8.32325	ABCB5	13									1	7	0	1	0	1	0			6		11			7		54.6	47.7	75.4			5.6	0	66.1	46.1		81.1	62.8		83.7		68.3
1948	PF3D7_1214500	rest	-8.33249	-9.09718	-8.33249	null				1								0	0	0	0	1									55.1	92.6				99.4	99.3	0		98.4		18.8	95.2					50.4
1949	PF3D7_1253500	rest	-8.37236	-9.13705	-8.37236	null				0																															76.8
1950	PF3D7_1356700	rest	-8.37291	-9.1376	-8.37291	null											4								5						77.1	92.9	77		68.7	59.3				76.7		26.4	33.9				45.6	69	64.2
1951	PF3D7_1371600	rest	-8.3832	-9.14788	-8.3832	EBL1																									72.6	72.2	61.2	85.1	71.2				94.7	88.5
1952	PF3D7_1106600	rest	-8.3897	-9.15439	-8.3897	null			2									0	0	0	2	0									51.4	63.9		45.4					42.8		51.9				72.6		50.3
1953	PF3D7_1223800	rest	-8.396	-9.16069	-8.396	null				1							6	0	0	0	0	1	3		4		5			3	70.6	84.8		92.3		55.7	46.6	71.9	71	78.1		20.9	4.8		70.9		66.4	86.1
1954	PF3D7_1425500	rest	-8.40298	-9.16766	-8.40298	null											5								3						50.6	59.3			49.2	90.7	25.3	0	53.4	72.3		6.5	77.1		94				65.7
1955	PF3D7_1016000	rest	-8.41266	-9.17735	-8.41266	null	23									4										17	12			12	90.7	94.6	82.6	45.5	90.3	73.5	59.7	79.1	89.5	46.9	70	2.9	1.6	25.5	60.3	19.8			79
1956	PF3D7_0703800	rest	-8.41956	-9.18424	-8.41956	null											49								22							73				94.1						15.4	79.7		64.6
1957	PF3D7_0814100	rest	-8.43039	-9.19507	-8.43039	null																									66	86.9	40.1	56.4	70.3	57.2				84.7								55.7
1958	PF3D7_1340100	rest	-8.43316	-9.19784	-8.43316	RRP42																									62	72.9		89.1	58.8	64.9	66.8	62.4	75.8	83	57	80.2	62.3				67.5	73.3	54.4
1959	PF3D7_0217600	rest	-8.46775	-9.23244	-8.46775	null			1						1			1	0	1	0	0					12			11	67.8	89	47.8	65.3	86	48.7			72.4	53.4	83.2	79.5	53.6		84.9		64.2	58.9	84.7
1960	PF3D7_0521800	rest	-8.48357	-9.24826	-8.48357	null											5								2										52.4					50.6		58.4	72.3		42.4		40.7		47.8
1961	PF3D7_0318500	rest	-8.48514	-9.24982	-8.48514	null	9		1						1	1		0	0	1	0	0	2				43			39	67.1	45.4	56.5	77.3	83	70.3			67.6	72.1		58.8	35.1		68.2				88.7
1962	PF3D7_1023300	rest	-8.50428	-9.26897	-8.50428	null																									80.4	99.5			55.3	90.1			62.8	95.7	59				56.4		74.3		69.8
1963	PF3D7_1335200	rest	-8.5092	-9.27388	-8.5092	RH6																									81.3	49.1	54.7
1964	PF3D7_0705100	rest	-8.51425	-9.27893	-8.51425	null									3		6														56.5	86.7	70.2		71.4	58.7	38.4	0	75.2	71	41.3	5.8	27.5		76.4				69.7
1965	PF3D7_1237300	rest	-8.51932	-9.28401	-8.51932	null											10								3									47.7	40.7	51.9						7.1	77.8		48.7
1966	PF3D7_1019300	rest	-8.54061	-9.3053	-8.54061	null												0	0	0	0	1									44.7	55.6	53.6	71.7	77.4	75.3	29.7	0	46.2	67.9	66.5						89		77.4
1967	PF3D7_1101700	rest	-8.5433	-9.30799	-8.5433	MC-2TM																							1			66.7							46.8		64.2
1968	PF3D7_1369100	rest	-8.55875	-9.32344	-8.55875	null											3								3						71.5	83.8	63	59.2	54.1	74.5			69.2	49.9		8.6	4.5				59
1969	PF3D7_0300100	rest	-8.57138	-9.33607	-8.57138	VAR			2									1	0	0	0	0										84.5		94.7			25.2	66	74.5		43.9							65.2	40.1
1970	PF3D7_1356000	rest	-8.57273	-9.33741	-8.57273	null			1									3	0	0	0	0										72.6				95.6	46.6	0		58.5		17.1	73.3		66.6
1971	PF3D7_1004700	rest	-8.5736	-9.33829	-8.5736	null																									55.5	88.1	54.1	91	77.2	76.8	47.6	62.9	67.1	78.5	70.5	31	19.6						84.2
1972	PF3D7_0811500	rest	-8.58056	-9.34524	-8.58056	CARM1	13									1	2							5	6		4		2	3	62.7	67.7			46		9.2	0	66.8		45	26.6	33.4					47.6
1973	PF3D7_0603200	rest	-8.58329	-9.34798	-8.58329	null					1						2														69.9	59.6					61.2	56.2	67.5	77.5	84.2	46.5	11.6		59.1		77.8
1974	PF3D7_1210400	rest	-8.58733	-9.35201	-8.58733	null																									63.6	61.7		47			7.3	0	70.4		61.8	59.7	57.7		57.6			70.3
1975	PF3D7_0727000	rest	-8.59073	-9.35541	-8.59073	VPS53				1								0	0	0	0	2	3		3						69.7	77.4		67.7	57.5	74.6	45.9	0	74	68.7	55.2	41.1	33.9				64	50.6	58.1
1976	PF3D7_0824700	rest	-8.59263	-9.35731	-8.59263	LMF1												0	0	1	0	0									55.1	89		69.7		82	38.5	68.1		69.9		74.1	54.8		67.4		53.5		47.1
1977	PF3D7_1366800	rest	-8.59632	-9.361	-8.59632	null																					2			2	83.4	69.3	63.1	53.7	74.9	52.3	87.5	92.8	75.6	82	63.9	31.3	10.5				73.4	80	69.3
1978	PF3D7_1331100	rest	-8.60488	-9.36956	-8.60488	null																									71.7	59.6	64.2	54.4	84.5	47.8	73.3	84.9	78.7	75	89.1	78.3	64.1		67.7		44.1	69	84
1979	PF3D7_1343200	rest	-8.60652	-9.3712	-8.60652	null																									79.3	84.2	43.4		73.3	56.5	58.9	71.7	88.1	77.5	49.4	26.5	13.9		64.2		67.1	84.3	87.2
1980	PF3D7_0916500	rest	-8.61009	-9.37477	-8.61009	UFD1	1	3									4								4		3			2	70	78.8		42.7		58.1	54.7	52.6		87.2	47.8				86.5		78	48.3
1981	PF3D7_1210300	rest	-8.6167	-9.38139	-8.6167	null											3								9						71.5	71.1				68.3	16.9	0	83	68.5	54.3				99
1982	PF3D7_1143000	rest	-8.61895	-9.38364	-8.61895	null	1										22						18		26		7			7	40.6				65.6	64.4				64.3		33.3	74.8		69.1		43.4		71.3
1983	PF3D7_1145700	rest	-8.62602	-9.39071	-8.62602	null			2									2	0	0	0	0									45.6	61.3	41.4	66.9	71.1	81.4			48.3	52.5	40.7				64.3		48.8
1984	PF3D7_1252400	rest	-8.63219	-9.39688	-8.63219	RH3				2								0	0	0	0	2									78.8	90.9	86.4	45.2			64.3	0	95.6
1985	PF3D7_1005600	rest	-8.64218	-9.40687	-8.64218	null							1																		84.2	92.4	58.1	85.4	93.4	72.1	56.5	92.2	67.6	62.7	89.2				87		75.9	80.7	93.8
1986	PF3D7_1024000	rest	-8.6436	-9.40828	-8.6436	null																					1			1	80.1	91.6	69.8	64.4	90.7	47.7	37.3	69.4	86.5	74.3	74.7	68.3	35.4		83		73.3	43.1	92.5
1987	PF3D7_1328200	rest	-8.64453	-9.40921	-8.64453	null				1								0	0	1	0	1									50	55.1	52.7	41.4		44.1	24.6	0	74.4	66.1	75.4	64.4	55.8		47.7		48.6
1988	PF3D7_1302400	rest	-8.65221	-9.41689	-8.65221	null												1	0	0	0	0									53.8	68.3		78.4	60.8	99.2	88.2	0		98.4									70.2
1989	PF3D7_0803300	rest	-8.65677	-9.42145	-8.65677	MORG1			1									0	0	0	1	0									55.9	45.9	45.6			65.2	54.1	61.6		79.2	53.3	65.6	13.2		46.8		62.9		68.9
1990	PF3D7_1240900	rest	-8.65763	-9.42231	-8.65763	VAR																									46.9	82.4		96.7	78.4	78.2	54.4	59.5	62.1	65.1	61.4							61.1	68.5
1991	PF3D7_0828000	rest	-8.65855	-9.42324	-8.65855	ROM3																														97.2	99	69.9	48.2	96.1		12.4	99.4		87.7				42.9
1992	PF3D7_1470300	rest	-8.6932	-9.45789	-8.6932	null																			2						84	88	52.6	42.2	77.6	80			72.1	83.6		17.5	14.7		98.3		53.7	72.9	81.1
1993	PF3D7_1403500	rest	-8.70158	-9.46626	-8.70158	null											16								1						68.8	83.6		41.8	62	92.1				76.7		24.1	95.9				47.5		72.2
1994	PF3D7_1217200	rest	-8.71012	-9.47481	-8.71012	null			1									2	0	1	1	0						1			90.8	87.1	48.4	74.3	90	69.4	38.8	80.6	89.4	57.1	46.9	55.5	52.2		75.8		67.6	78.1	83.9
1995	PF3D7_1317900	rest	-8.73683	-9.50152	-8.73683	null																									82.7	70.6					43.9	0						91.8	61.1	15		68.2
1996	PF3D7_1016700	rest	-8.74479	-9.50947	-8.74479	null																									83.3	84.3		73	52.4	41.1	21.9	0	70.6									83	65.4
1997	PF3D7_1205000	rest	-8.74929	-9.51398	-8.74929	null												1	0	0	0	0							1		67.8	76.3	74.8	87.8	88.5	78.3	9.8	0	89.1	79.2	49.9	41.7	19.6		85.6		71.4	55.9	58.9
1998	PF3D7_1105300	rest	-8.75658	-9.52126	-8.75658	null		2				4																	2		69.9	55.2	75						94.9	66.5	45.9	40.3	0.8		41
1999	PF3D7_1472700	rest	-8.75665	-9.52133	-8.75665	null			1									0	0	1	0	0									59.9	76.2	72.5	96.3	85.9	79.7	58.2	60.6	58.1	81.1	63.4	80.2	55.9	2.3	65.3	60.2	62		79.8
[truncated: 3,419 more rows]
[truncated: 6 more columns]

## Sheet: Legend
Bayesian integration result: Likelihood of any gene to be sporozoite specific
set label	positive	Gene was included in Gold standard for known sporozoite genes
	negative	Gene was included in Gold standard for known non-sporozoite genes
	rest	Gene was not included in the gold standard
score	(number)	log-likelihood of a gene to be specific to sporozoites
datasets	columns H to BB	samples of data sets containing peptide information (blue; counts of unique peptides retrieved by mass spectrometry) or transcript expression data (green; percentile)
